# Supplementary material for: Effects of climate on dental mesowear of extant koalas and two broadly distributed kangaroos throughout their geographic range
Source: PLoS One. 2018 Aug 22;13(8):e0201962. doi: 10.1371/journal.pone.0201962 (PMC6104949; doi:10.1371/journal.pone.0201962)
Supplement: S1 File — (XLSX) [file pone.0201962.s001.xlsx]

## Sheet: Supplemental Table A
Taxon	Museum	ID	State	Latitude (degrees North)	Longitude (degrees East)	Nearest Climate Station (MAP)	Distance (km) from climate station (MAP)	Nearest Climate Station (MAT)	Distance (km) from climate station (MAT)	PA (mm)	RH (%)	Min. MAT (°C)	Max. MAT (°C)	Sharpest Cusp Relief (Median)	Sharpest Cusp Shape (Median)	Sharpest Cusp Combined Score (Based on Median Scores)	Average Cusp Relief (Median)	Average Cusp Shape (Median)	Average Cusp Combined Score (Based on Median Scores)	Cusp 1 (Shape)	Cusp 1 (Relief)	Cusp 2 (Shape)	Cusp 2 (Relief)	Cusp 3 (Shape)	Cusp 3 (Relief)	Cusp 4 (Shape)	Cusp 4 (Relief)
Macropus fuliginosus	AM	M 2816	SA	-35.766	137.916	Penneshaw	6.4	Cape Willoughby SA	21.2	503.2	62.23	12.8	18.1	2	2	2	2.5	2.5	3	2	2	2	2	3	3	3	3
Macropus fuliginosus	AM	M 31605	NSW	-34.2892	142.851	Euston (Prungle) NSW	14.1	Mildura Airport VIC	70.1	323.7	48.58	10.3	23.9	2	2	2	2.625	2.375	3	2	2	2.5	2	3	2.5	3	3
Macropus fuliginosus	AM	M 31606	NSW	-34.2892	142.851	Euston (Prungle) NSW	14.1	Mildura Airport VIC	70.1	323.7	48.58	10.3	23.9	2	2	2	2.625	2.75	3.375	2	2	2.5	3	3	3	3	3
Macropus fuliginosus	AM	M 31796	NSW	-34.133	142.333	Irymple (Arlington)	19.6	Mildura Airport VIC	25.2	273.3	48.58	10.3	23.9	2	2	2	2.5	2.625	3.125	2	2	2	2.5	3	3	3	3
Macropus fuliginosus	AM	M 35417	NSW	-32.5981	145.401	Cobar (Taringo Downs) NSW	42	Hillston Airport NSW	99.5	370.2	49.59	10.9	24.4	1.5	1	0.5	1.875	1.5	1.375	1.5	1	2	1	2	2	2	2
Macropus fuliginosus	ANWC	CM 1384	NSW	-30.2667	144.883	Wanaaring (Avondale) NSW	32	Wanaaring Post Office NSW	94	229.6	45.07	13	28.1	2.5	2.5	3	2.875	2.875	3.75	2.5	2.5	3	3	3	3	3	3
Macropus fuliginosus	ANWC	CM 1385	NSW	-30.2667	144.883	Wanaaring (Avondale) NSW	32	Wanaaring Post Office NSW	94	229.6	45.07	13	28.1	2	2	2	2.5	2.5	3	2	2	2	2	3	3	3	3
Macropus fuliginosus	ANWC	CM 14045	SA	-35.7	136.867	Rocky River (Brookland Park) SA	21.1	Cape Borda SA	25.1	838.1	66.79	11.5	19.2	2	2	2	2.375	2.375	2.75	2	2	2	2	2.5	2.5	3	3
Macropus fuliginosus	ANWC	CM 14046	SA	-35.7	136.867	Rocky River (Brookland Park) SA	21.1	Cape Borda SA	25.1	838.1	66.79	11.5	19.2	2	1	1	2.25	1.875	2.125	2	1	2	1.5	2	2	3	3
Macropus fuliginosus	ANWC	CM 14047	SA	-35.7	136.867	Rocky River (Brookland Park) SA	21.1	Cape Borda SA	25.1	838.1	66.79	11.5	19.2	1	2	1	2	2.25	2.25	1	2	2	2	2	2	3	3
Macropus fuliginosus	ANWC	CM 14048	SA	-35.7	136.867	Rocky River (Brookland Park) SA	21.1	Cape Borda SA	25.1	838.1	66.79	11.5	19.2	1	2	1	2.125	2.125	2.25	1	2	2	2	2.5	2	3	2.5
Macropus fuliginosus	ANWC	CM 17130	SA	-35.7	136.867	Rocky River (Brookland Park) SA	21.1	Cape Borda SA	25.1	838.1	66.79	11.5	19.2	2	2	2	2.5	2.5	3	2	2	2	2	3	3	3	3
Macropus fuliginosus	ANWC	CM 17132	SA	-35.7	136.867	Rocky River (Brookland Park) SA	21.1	Cape Borda SA	25.1	838.1	66.79	11.5	19.2	2	1.5	1.5	2.5	2.375	2.875	2	1.5	2	2	3	3	3	3
Macropus fuliginosus	ANWC	CM 17134	SA	-35.7	136.867	Rocky River (Brookland Park) SA	21.1	Cape Borda SA	25.1	838.1	66.79	11.5	19.2	2	2	2	2.5	2.5	3	2	2	2	2	3	3	3	3
Macropus fuliginosus	ANWC	CM 17135	SA	-35.7	136.867	Rocky River (Brookland Park) SA	21.1	Cape Borda SA	25.1	838.1	66.79	11.5	19.2	2	2	2	2.75	2.5	3.25	2	2	3	2	3	3	3	3
Macropus fuliginosus	ANWC	CM 17136	SA	-35.7	136.867	Rocky River (Brookland Park) SA	21.1	Cape Borda SA	25.1	838.1	66.79	11.5	19.2	2	2	2	2.5	2.5	3	2	2	2	2	3	3	3	3
Macropus fuliginosus	ANWC	CM 17138	SA	-35.7	136.867	Rocky River (Brookland Park) SA	21.1	Cape Borda SA	25.1	838.1	66.79	11.5	19.2	2	2	2	2.125	2.25	2.375	2	2	2	2	2	2.5	2.5	2.5
Macropus fuliginosus	ANWC	CM 17139	SA	-35.7	136.867	Rocky River (Brookland Park) SA	21.1	Cape Borda SA	25.1	838.1	66.79	11.5	19.2	2	2	2	2.5	2.375	2.875	2	2	2	2	3	2.5	3	3
Macropus fuliginosus	ANWC	CM 17140	SA	-35.7	136.867	Rocky River (Brookland Park) SA	21.1	Cape Borda SA	25.1	838.1	66.79	11.5	19.2	2	2	2	2.625	2.5	3.125	2	2	2.5	2	3	3	3	3
Macropus fuliginosus	ANWC	CM 17141	SA	-35.7	136.867	Rocky River (Brookland Park) SA	21.1	Cape Borda SA	25.1	838.1	66.79	11.5	19.2	2	2	2	2.5	2.5	3	2	2	2	2	3	3	3	3
Macropus fuliginosus	ANWC	CM 17142	SA	-35.7	136.867	Rocky River (Brookland Park) SA	21.1	Cape Borda SA	25.1	838.1	66.79	11.5	19.2	2	2	2	2.5	2.5	3	2	2	2	2	3	3	3	3
Macropus fuliginosus	ANWC	CM 3011	NSW	-34.6667	143.583	Balranald (Rsl) NSW	3.6	Balranald (Rsl) NSW	3.6	324.6	48.59	10	24.4	2	2	2	2.125	2	2.125	2	2	2	2	2	2	2.5	2
Macropus fuliginosus	ANWC	CM 3014	SA	-37.6	140.35	Millicent SA	1.6	Mount Gambier Aero SA	40.5	746.9	64.77	8.2	19	1	2	1	1.875	2	1.875	1	2	2	2	2	2	2.5	2
Macropus fuliginosus	ANWC	CM 3016	SA	-37.6	140.35	Millicent SA	1.6	Mount Gambier Aero SA	40.5	746.9	64.77	8.2	19	1	1	0	1.5	1.25	0.75	1	1	1.5	1	2	1.5	1.5	1.5
Macropus fuliginosus	ANWC	CM 3019	SA	-37.6	140.35	Millicent SA	1.6	Mount Gambier Aero SA	40.5	746.9	64.77	8.2	19	2	2	2	2.5	2.375	2.875	2	2	2	2	3	2.5	3	3
Macropus fuliginosus	ANWC	CM 3025	SA	-32	141.5	Broken Hill Airport AWS NSW	2.9	Broken Hill Airport AWS NSW	2.9	255.5	44.13	11.7	24.6	1	1	0	2	1.875	1.875	1	1	2	2	2	2	3	2.5
Macropus fuliginosus	ANWC	CM 3026	NSW	-32	141.5	Broken Hill Airport AWS NSW	2.9	Broken Hill Airport AWS NSW	2.9	255.5	44.13	11.7	24.6	1	1	0	1.625	1.25	0.875	1	1	1.5	1	2	1	2	2
Macropus fuliginosus	ANWC	CM 3058	VIC	-35.5667	142.1	Hopetoun (Wirrbibial Downs) VIC	19	Hopetoun (Wirrbibial Downs) VIC	19	326.8	51.79	8.8	23.9	2.5	2	2.5	2.875	2.625	3.5	2.5	2	3	2.5	3	3	3	3
Macropus fuliginosus	ANWC	CM 3059	VIC	-35.5667	142.1	Hopetoun (Wirrbibial Downs) VIC	19	Hopetoun (Wirrbibial Downs) VIC	19	326.8	51.79	8.8	23.9	2	2	2	2.625	2.5	3.125	2	2	2.5	2	3	3	3	3
Macropus fuliginosus	ANWC	CM 3068	VIC	-37.3667	142.167	Mirranatwa (Bowacka) VIC	19.6	Hamilton Airport	32.5	672.1	61.12	7.7	19.2	2	2	2	2.5	2.5	3	2	2	2	2	3	3	3	3
Macropus fuliginosus	ANWC	CM 3069	VIC	-37.3667	142.167	Mirranatwa (Bowacka) VIC	19.6	Hamilton Airport	32.5	672.1	61.12	7.7	19.2	1.5	1	0.5	2.25	2.125	2.375	1.5	1	1.5	1.5	3	3	3	3
Macropus fuliginosus	ANWC	CM 3078	SA	-31.6167	132.083	Nundroo SA	21.2	Nundroo SA	53	317.4	49.61	12.3	21.5	1	1.5	0.5	2.5	2.625	3.125	1	1.5	3	3	3	3	3	3
Macropus fuliginosus	ANWC	CM 3080	SA	-31.6167	132.083	Nundroo SA	21.2	Nundroo SA	53	317.4	49.61	12.3	21.5	2	2	2	2.375	2.25	2.625	2	2	2	2	2.5	2.5	3	2.5
Macropus fuliginosus	ANWC	CM 3082	SA	-31.4167	130.917	Nullarbor SA	4	Nullarbor SA	4	251.1	57.49	10.8	23.7	2	2	2	2.5	2.625	3.125	2	2	2	2.5	3	3	3	3
Macropus fuliginosus	ANWC	CM 3083	SA	-31.4167	130.917	Nullarbor SA	4	Nullarbor SA	4	251.1	57.49	10.8	23.7	2	2.5	2.5	2.625	2.875	3.5	2	2.5	2.5	3	3	3	3	3
Macropus fuliginosus	ANWC	M 21497	WA	-32.85	145.883	Cypress Grove, NSW	1.8	Mount Hope (Cypress Grove), NSW	1.8	407.6	49.59	11.2	24.1	2	2	2	2.5	2.5	3	2	2	2	2	3	3	3	3
Macropus fuliginosus	ANWC	M 3008	NSW	-34.6667	143.583	Balranald (Rsl) NSW	3.6	Balranald (Rsl) NSW	3.6	324.6	48.59	10	24.4	1.5	1	0.5	2.375	1.875	2.25	1.5	1	2	1.5	3	2	3	3
Macropus fuliginosus	MV	C 10475	NSW	-33.92	141.17	Lake Victoria Storage, NSW	16.4	Lake Victoria Storage, NSW	16.4	270.1	46.32	11.2	23.6	3	2.5	3.5	3	2.75	3.75	3	2.5	3	2.5	3	3	3	3
Macropus fuliginosus	MV	C 17580	VIC	-36.42	141	Wolseley, SA	10.1	Padthaway, SA	49.6	485.6	58.13	8.4	21	1	1	0	1.125	1	0.125	1	1	1.5	1	1	1	1	1
Macropus fuliginosus	MV	C 23513	VIC	-35.27	141.18	Murrayville, VIC	0.8	Murrayville, VIC	0.8	341.5	52.96	7.8	23	1	1	0	1.75	1.25	1	1	1	2	1	2	1.5	2	1.5
Macropus fuliginosus	MV	C 23531	WA	-34	116.25	Aldervale, WA	8	Bridgetown Comparison, WA	11.3	645.3	62.58	8.4	22.3	2	2.5	2.5	2.5	2.875	3.375	2	3	2	2.5	3	3	3	3
Macropus fuliginosus	MV	C 26200	VIC	-37.426	142.458	Mirranatwa, VIC	6.9	Ararat Prison, VIC	48.6	698.1	61.12	7	18.7	2	2	2	2.5	2.5	3	3	3	2	2	3	3	2	2
Macropus fuliginosus	MV	C 26661	VIC	-37.426	142.458	Mirranatwa, VIC	6.9	Ararat Prison, VIC	48.6	698.1	61.12	7	18.7	1	1	0	1.5	1.5	1	2	2	1	1	1	1	2	2
Macropus fuliginosus	MV	C 32411	VIC	-37.57	145.1	Yan Yean, VIC	2.8	Melbourne Airport, VIC	25.7	695.3	61.67	9.6	19.6	2	2	2	2.625	2.5	3.125	2	2	2.5	2	3	3	3	3
Macropus fuliginosus	MV	C 33168	WA	-29.93	114.97	Ennesaba, WA	31.5	Jurien Bay, WA	42.2	506.5	56.23	12.9	24.6	1	1	0	1	1	0	1	1	1	1	1	1	1	1
Macropus fuliginosus	MV	C 6374	SA	-35.75	137	Parndana, SA (Allandale)	3.8	Cape Borda Comparison, SA	36.5	841.5	62.23	11.3	18.1	2	2	2	2.375	2	2.375	2	2	2	2	2.5	2	3	2
Macropus fuliginosus	MV	C 7795	VIC	-34.18	141.62	Murray Lock Number 9, VIC	2.3	Lake Victoria Storage, NSW	35.6	296.7	49.14	11.2	23.6	2	1.5	1.5	2	1.5	1.5	2	1.5	2	1.5	2	1.5	2	1.5
Macropus fuliginosus	NMV	C 25865	VIC	-37.37	141.1	Dergholm (Dorodong) VIC	4.5	Coonawarra SA	25.7	664.1	62.54	8.1	20.5	2	2	2	2.125	2.125	2.25	2	2	2	2	2	2	2.5	2.5
Macropus fuliginosus	NMV	C 6461	VIC	-34.12	141.92	Wentworth Post Office NSW	1.5	Mildura Airport WIC	19.9	287.2	49.14	10.3	23.9	2	2	2	2.5	2.375	2.875	2	2	2	2	3	2.5	3	3
Macropus fuliginosus	WAM	M 10302	WA	-31.7167	116.517	Bakers Hill WA	6.6	Northam WA	15.2	595.1	53.55	10.9	25.4	2	1	1	2.125	1.75	1.875	2	1.5	2	1.5	2	2	2.5	2
Macropus fuliginosus	WAM	M 11228	WA	-32.4667	116.9	Jaina WA	11.9	Brookton WA	14.5	464.2	56.92	9.7	24.3	1	1	0	2.125	1.875	2	1.5	1	2	1	2	2.5	3	3
Macropus fuliginosus	WAM	M 12210	WA	-29.5167	115.726	Three Springs, WA	4	Carnamah, WA	24.5	377.6	49.78	12.7	26.6	2.5	2.5	3	3	2.75	3.75	3	2.5	3	2.5	3	3	3	3
Macropus fuliginosus	WAM	M 12224	WA	-32.0444	122.943	Fraser Range WA	13.3	Balladonia WA	97.6	313.2	56.3	9.9	24.7	2	2.5	2.5	2.5	2.75	3.25	2	2.5	2	2.5	3	3	3	3
Macropus fuliginosus	WAM	M 12225	WA	-32.3333	125.003	Caiguna ASA, WA	46.1	Balladonia, WA	107	254.2	61.04	9.9	25.1	2	1.5	1.5	2.5	1.625	2.125	2	2	2	1.5	3	1.5	3	1.5
Macropus fuliginosus	WAM	M 12229	WA	-29.9208	115.119	Leeman WA	13.9	Eneabba WA	18.5	608.4	49.78	13.6	27.9	1.5	2	1.5	2.375	2.25	2.625	1.5	2	2	2	3	2	3	3
Macropus fuliginosus	WAM	M 13023	WA	-30.1333	115.033	Jurien Bay, WA	19.3	Jurien Bay, WA	19.3	552.9	54.73	12.9	24.6	3	3	4	3	3	4	3	3	3	3	3	3	3	3
Macropus fuliginosus	WAM	M 13197	WA	-33.8333	116.4	Boyup Brook, WA	1	Bridgetown Comparison, WA	27.7	631.1	59.97	8.4	22.3	2	2	2	2.5	2.375	2.875	2	2	2	2	3	2.5	3	3
Macropus fuliginosus	WAM	M 13917	WA	-32.4056	118.372	Bendering, WA	10.5	Corrigin, WA	47.4	320.2	55.41	10	23.5	1.5	3	2.5	2.625	3	3.625	3	3	1.5	3	3	3	3	3
Macropus fuliginosus	WAM	M 14374	WA	-31.8306	115.942	Midland WA	8.2	Perth Airport WA	11.2	795.5	59.22	12.2	24.5	1	2	1	2	2.125	2.125	1.5	2	2	2	2	2	2.5	2.5
Macropus fuliginosus	WAM	M 14526	WA	-32.4056	118.372	Bendering, WA	10.5	Corrigin, WA	47.4	320.2	55.41	10	23.5	3	2.5	3.5	3	2.75	3.75	3	2.5	3	2.5	3	3	3	3
Macropus fuliginosus	WAM	M 19557	WA	-33.0111	117.463	Rusy Pool, WA	7.2	Narrogin, WA	27.6	404.4	59.01	10	22.2	1.5	1	0.5	1.875	1.5	1.375	1.5	1	1.5	1	2	2	2.5	2
Macropus fuliginosus	WAM	M 19992	WA	-27.35	114.139	Kalbarri WA	40.1	Kalbarri WA	40.1	346.9	49.34	14.6	27.7	2	2.5	2.5	2.375	2.75	3.125	2	2.5	2	2.5	2.5	3	3	3
Macropus fuliginosus	WAM	M 25956	WA	-31.9333	126.967	Moonera, WA	42.5	Mundrabilla Station, WA	84.2	204.8	53.05	11.3	24.7	2	2	2	2.75	2	2.75	2.5	2	2.5	2	3	2	3	2
Macropus fuliginosus	WAM	M 27297	WA	-23.1	113.8	Cardabia, WA	0.6	Learmonth Airport, WA	99.7	232.7	45.3	17.7	31.9	2	1	1	2.5	1.875	2.375	2	1.5	2	2	3	2	3	2
Macropus fuliginosus	WAM	M 3512	WA	-30.275	115.039	Jurien Bay, WA	3.7	Badgingarra Research Station, WA	48.3	564.6	54.73	11.6	25.9	1	1	0	1.625	1.375	1	1	1	2	1.5	2	1.5	1.5	1.5
Macropus fuliginosus	WAM	M 4520	WA	-32.0667	116.7	Avondale Farm, WA	16.7	York Post Office, WA	21	387.9	56.92	10.5	25.1	1	1	0	1.75	1.25	1	2	1	1	1	2	1.5	2	1.5
Macropus fuliginosus	WAM	M 6798	WA	-34.3333	118.617	Chillinup WA	1.7	Mettler WA	29.7	405.7	63.49	9.5	20.7	2	1.5	1.5	2.375	2	2.375	2	1.5	2	2	2.5	2.5	3	2
Macropus fuliginosus	WAM	M 6952	WA	-31.7972	115.9	Gnangara, WA	4.7	Perth Airport, WA	16.1	784.5	59.22	12.3	24.3	2	2	2	2.75	2.5	3.25	2	2	3	2	3	3	3	3
Macropus fuliginosus	WAM	M 7855	WA	-30.2333	115.25	Pindarita WA	9.1	Jurien Bay WA	22.5	513.3	54.73	13.1	24.9	2	2	2	2.625	2.75	3.375	2	2.5	2.5	3	3	2.5	3	3
Macropus fuliginosus	WAM	M 8337	WA	-34.0167	115.083	Forest Grove WA	6.4	Witchcliffe WA	2.3	1141.8	63.56	10.7	21.4	2	1	1	2	1.75	1.75	2	1.5	2	2	2	1.5	2	2
Macropus fuliginosus	WAM	M 8542	WA	-32.5	117.167	Pingelly WA	8.6	Pingelly WA	8.6	445	55.28	10.4	23.4	1.5	2	1.5	2.25	2.25	2.5	1.5	2	2	2	2.5	2	3	3
Macropus giganteus	AM	M 24432	NSW	-32.516	151.1	Singleton STP NSW	10.7	Singleton STP NSW	10.7	676.5	63.09	10.8	25	1	1.5	0.5	2	1.75	1.75	1	1.5	2	1.5	2.5	2	2.5	2
Macropus giganteus	AM	M 4096	NSW	-34.116	150.216	Oakdale (Cooyong Park) NSW	26.6	Camden Airport AWS	44.2	890.7	64.55	10.2	23.7	1.5	2	1.5	2.375	2.5	2.875	1.5	2	2	2	3	3	3	3
Macropus giganteus	AM	M 41138	NSW	-33.7225	150.734	Penrith Lakes AWS	5.22	Penrith Lakes AWS	5.22	728.1	63.29	12.4	24.6	1	1	0	1.75	1.5	1.25	1	1	2	1	2	1.5	2	2.5
Macropus giganteus	AM	M 41142	NSW	-33.7226	150.734	Penrith Lakes AWS	5.22	Penrith Lakes AWS	5.22	728.1	63.29	12.4	24.6	1	1	0	1.5	1.5	1	1	1	1	1	2	2	2	2
Macropus giganteus	AM	M 41146	NSW	-33.7226	150.734	Penrith Lakes AWS	5.22	Penrith Lakes AWS	5.22	728.1	63.29	12.4	24.6	2	2	2	2.5	2.375	2.875	2	2	2	2	3	2.5	3	3
Macropus giganteus	AM	M 4341	NSW	-32.6	149.583	Mudgee (George Street) NSW	1.4	Mudgee Airport AWS NSW	5.1	671.9	60.1	8.2	22.6	1	1	0	1.375	1.5	0.875	1	1	1	1	1.5	2	2	2
Macropus giganteus	AM	M 5191	NSW	-32.0319	147.984	Triangie Research Station AWS	6	Triangie Research Station AWS	6	499.9	53.46	10.8	24.6	2	2	2	2	2	2	2	2	2	2	2	2	2	2
Macropus giganteus	AM	M 6585	NSW	-30.516	151.666	Armidale (Tree Group Nursery)	1.1	Armidale (Tree Group Nursery)	1.1	754.8	65.78	6.2	20.3	2	2	2	2.375	2	2.375	2	2	2	2	2.5	2	3	2
Macropus giganteus	AM	M 7523	NSW	-34.116	150.216	Oakdale (Cooyong Park) NSW	26.6	Camden Airport AWS	44.2	890.7	64.55	10.2	23.7	2	1.5	1.5	2.375	2.125	2.5	2	1.5	2	2	2.5	2	3	3
Macropus giganteus	ANWC	CM 11105	NSW	-34.5167	148.15	Wallendbeen (Corang) NSW	3.5	Cootamundra Airport NSW	16.2	689.2	62.24	7.7	22.3	2	3	3	2.625	3	3.625	2	3	2.5	3	3	3	3	3
Macropus giganteus	ANWC	CM 11124	NSW	-32.25	148.6	Dubbo (Darling Street) NSW	1.5	Dubbo (Darling Street) NSW	1.5	578.5	57.15	10.3	24.2	2	2	2	2	2	2	2	2	2	2	2	2	2	2
Macropus giganteus	ANWC	CM 11135	SA	-35.9333	140.9	Keith	52	Keith	52	444.1	54.83	9.3	22.3	1.5	2	1.5	2	2.375	2.375	1.5	2	2	2	2	2.5	2.5	3
Macropus giganteus	ANWC	CM 11136	SA	-35.9333	140.9	Keith	52	Keith	52	444.1	54.83	9.3	22.3	2	2	2	2.25	2.625	2.875	2	2	2	2.5	2	3	3	3
Macropus giganteus	ANWC	CM 11137	SA	-35.9333	140.9	Keith	52	Keith	52	444.1	54.83	9.3	22.3	2	2.5	2.5	2.75	2.875	3.625	2	2.5	3	3	3	3	3	3
Macropus giganteus	ANWC	CM 11138	SA	-37.8333	140.967	Mount Gambier Aero SA	19.3	Mount Gambier Aero SA	19.3	711.1	64.77	8.2	19	2	2	2	2.25	2.625	2.875	2	2	2	2.5	2	3	3	3
Macropus giganteus	ANWC	CM 11139	SA	-37.8333	140.967	Mount Gambier Aero SA	19.3	Mount Gambier Aero SA	19.3	711.1	64.77	8.2	19	1.5	1.5	1	1.875	1.875	1.75	1.5	1.5	2	2	2	2	2	2
Macropus giganteus	ANWC	CM 11140	NSW	-30.95	141.767	Fowlers Gap NSW	16.3	Fowlers Bay SA	16.3	269.5	40.69	12.3	21.5	1.5	1	0.5	2.25	1.625	1.875	1.5	1	2	1.5	2.5	2	3	2
Macropus giganteus	ANWC	CM 11143	NSW	-34.5	144.85	Hay (Pevensey) NSW	20.5	Hay Airport NSW	4.8	341.2	49.46	10.4	25	2	2	2	2.5	2.75	3.25	2	2	2	3	3	3	3	3
Macropus giganteus	ANWC	CM 11147	NSW	-37.4333	149.933	Gabo Island Lighthouse VIC	15	Gabo Island Lighthouse VIC	15	942.4	63.9	12.2	17.9	3	3	4	3	3	4	3	3	3	3	3	3	3	3
Macropus giganteus	ANWC	CM 11213	SA	-30.364	140.651	Narrabri (Rosewood Farm) NSW	10.1	Narrabi West Post Office NSW	10.3	678	39.81	11.7	26.5	2	2	2	2.5	2.625	3.125	2	2	2	2.5	3	3	3	3
Macropus giganteus	ANWC	CM 11214	SA	-30.364	140.651	Narrabri (Rosewood Farm) NSW	10.1	Narrabi West Post Office NSW	10.3	678	39.81	11.7	26.5	2	2	2	2.5	2.5	3	2	2	2	2	3	3	3	3
Macropus giganteus	ANWC	CM 11407	TAS	-40.9667	148.017	Larapuna (Eddystone Point)	27.7	Larapuna (Eddystone Point)	27.7	675.1	67.89	10.5	17.4	2	2	2	2.5	2.75	3.25	2	2	2	3	3	3	3	3
Macropus giganteus	ANWC	CM 11408	TAS	-40.9167	148.1	Larapuna (Eddystone Point)	22.3	Larapuna (Eddystone Point)	27.7	675.1	67.89	10.5	17.4	1	1	0	2.125	1.625	1.75	1.5	1	2	1.5	2.5	2	2.5	2
Macropus giganteus	ANWC	CM 11497	QLD	-28.417	149.871	Toobeah Post Office, QLD	0.1	Goondiwindi Post Office, QLD	44.8	553.5	52.56	13.2	26.6	1	1	0	1.75	1.75	1.5	1	1	1	1	2	2	3	3
Macropus giganteus	ANWC	CM 11499	QLD	-28.4333	149.867	Goondwindi Airport QLD	45.7	Goondwindi Airport QLD	45.7	619.2	52.56	12.8	27.2	1	1.5	0.5	1.75	1.875	1.625	1	1.5	2	2	2	2	2	2
Macropus giganteus	ANWC	CM 11500	QLD	-28.4333	149.867	Goondwindi Airport QLD	45.7	Goondwindi Airport QLD	45.7	619.2	52.56	12.8	27.2	2	2	2	2.75	2.5	3.25	2	2	3	2	3	3	3	3
Macropus giganteus	ANWC	CM 1340	TAS	-40.9167	148.1	Collinsville Post Office QLD	48	Collinsvile Post Office QLD	48	673	67.89	16.8	30.4	2	2	2	2.5	2.625	3.125	2	2	2	2.5	3	3	3	3
Macropus giganteus	ANWC	CM 1340	TAS	-40.9167	148.1	Collinsville Post Office QLD	48	Collinsvile Post Office QLD	48	673	67.89	16.8	30.4	2	2	2	2.5	2.5	3	2	2	2	2	3	3	3	3
Macropus giganteus	ANWC	CM 1352	TAS	-40.9167	148.1	Larapuna (Eddystone Point)	22.3	Larapuna (Eddystone Point)	27.7	675.1	67.89	10.5	17.4	1	1.5	0.5	2	1.875	1.875	1	1.5	2	1.5	2	2	3	2.5
Macropus giganteus	ANWC	CM 13873	TAS	-40.9167	148.1	Larapuna (Eddystone Point)	22.3	Larapuna (Eddystone Point)	27.7	675.1	67.89	10.5	17.4	2	1.5	1.5	2.375	2.375	2.75	2	1.5	2	2	2.5	3	3	3
Macropus giganteus	ANWC	CM 14822	VIC	-35.278	149.086	Canberra National Botanic Garden	2.1	Canaberra Forestry NSW	2.7	695.5	64.24	7.3	19.5	2	2	2	2.5	2.5	3	2	2	2	2	3	3	3	3
Macropus giganteus	ANWC	CM 14824	VIC	-35.28	149.086	Canberra National Botanic Garden	2.1	Canaberra Forestry NSW	2.5	695.5	64.24	7.3	19.5	2	2	2	2.5	2.75	3.25	2	2	2	3	3	3	3	3
Macropus giganteus	ANWC	CM 14826	VIC	-35.282	149.087	Canberra National Botanic Garden	2.1	Canaberra Forestry NSW	2.3	695.5	64.24	7.3	19.5	1	1	0	2	1.75	1.75	1	1	2	1.5	2	2	3	2.5
Macropus giganteus	ANWC	CM 14836	ACT	-35.266	149.088	Aranda (Bindaga St) NSW	1.6	Canaberra City NSW	2.6	664.7	64.24	7.1	20	2	2.5	2.5	2.75	2.75	3.5	2	2.5	3	2.5	3	3	3	3
Macropus giganteus	ANWC	CM 14837	ACT	-35.268	149.088	Aranda (Bindaga St) NSW	1.7	Canaberra City NSW	2.6	664.7	64.24	7.1	20	2	2	2	2.25	2.5	2.75	2	2	2	2	2	3	3	3
Macropus giganteus	ANWC	CM 14856	ACT	-35.27	149.165	Campbell NSW	2	Canaberra City NSW	4.4	668.3	64.24	7.1	20	1	1	0	1.875	1.625	1.5	1	1	2	1.5	2	2	2.5	2
Macropus giganteus	ANWC	CM 3015	SA	-37.605	140.36	Millicent SA	2.5	Mount Burr Forest Reserve SA	7.4	749.9	64.77	8.8	19.2	1.5	1	0.5	1.875	2	1.875	1.5	1	1.5	2	2	2	2.5	3
Macropus giganteus	ANWC	CM 3053	QLD	-15.8	144.933	Shiptons Flat	33.1	Butcher Hill Station QLD	8.1	1996.7	68.16	17.6	25.1	2	2	2	2.5	2.375	2.875	2	2	2	2	3	2.5	3	3
Macropus giganteus	ANWC	CM 3062	VIC	-37.3667	142.167	Hamilton Airport	32.5	Hamilton Airport	32.5	616.9	61.12	7.6	19.1	2	1	1	2.5	2.25	2.75	2	1	2	2	3	3	3	3
Macropus giganteus	ANWC	CM 3063	VIC	-37.3667	142.167	Hamilton Airport	32.5	Hamilton Airport	32.5	616.9	61.12	7.6	19.1	2	2	2	2.375	2.375	2.75	2	2	2	2	2.5	2.5	3	3
Macropus giganteus	ANWC	CM 3065	VIC	-37.3667	142.167	Hamilton Airport	32.5	Hamilton Airport	32.5	616.9	61.12	7.6	19.1	2	2.5	2.5	3	3	4	3	3	3	3	3	3	3	3
Macropus giganteus	ANWC	CM 3066	VIC	-37.3667	142.167	Hamilton Airport	32.5	Hamilton Airport	32.5	616.9	61.12	7.6	19.1	2	2.5	2.5	2.625	2.75	3.375	2	2.5	2.5	2.5	3	3	3	3
Macropus giganteus	ANWC	CM 3067	VIC	-37.3667	142.167	Hamilton Airport	32.5	Hamilton Airport	32.5	616.9	61.12	7.6	19.1	2	2	2	2.125	2.25	2.375	2	2	2	2	2	2	2.5	3
Macropus giganteus	ANWC	CM 3071	VIC	-38.0667	141.417	Heywood Forestry	20.2	Heywood Forestry	20.2	743.5	66.58	8	19.5	2	1	1	2	1.875	1.875	2	1	2	2	2	2	2	2.5
Macropus giganteus	ANWC	CM 3072	VIC	-38.0667	141.417	Heywood Forestry	20.2	Heywood Forestry	20.2	743.5	66.58	8	19.5	2	2	2	2.25	2.25	2.5	2	2	2	2	2	2	3	3
Macropus giganteus	ANWC	CM 3107	TAS	-41	148	Larapuna (Eddystone Point)	28.9	Larapuna (Eddystone Point)	27.7	675.1	67.6	10.5	17.4	2	1.5	1.5	2.5	2.5	3	2	1.5	2	2.5	3	3	3	3
Macropus giganteus	ANWC	CM 3125	SA	-37.05	139.8	Robe	13.1	Cape Jaffa (The Limestone)	11.9	646.7	67.61	10.3	19.3	3	3	4	3	3	4	3	3	3	3	3	3	3	3
Macropus giganteus	ANWC	CM 3136	SA	-37.05	139.8	Robe	13.1	Cape Jaffa (The Limestone)	11.9	646.7	67.61	10.3	19.3	2	2.5	2.5	2.75	2.875	3.625	2	2.5	3	3	3	3	3	3
Macropus giganteus	ANWC	CM 3222	TAS	-40.9167	148.1	Larapuna (Eddystone Point)	22.3	Larapuna (Eddystone Point)	27.7	675.1	67.89	10.5	17.4	2	1.5	1.5	2.5	2.125	2.625	2	1.5	2	2	3	2.5	3	2.5
Macropus giganteus	ANWC	CM 3229	TAS	-40.9167	148.1	Larapuna (Eddystone Point)	22.3	Larapuna (Eddystone Point)	10.6	675.1	67.89	10.5	17.4	1	1.5	0.5	2.125	2.125	2.25	1	1.5	2	1.5	2.5	2.5	3	3
Macropus giganteus	ANWC	CM 3231	TAS	-40.8333	148.133	Larapuna (Eddystone Point)	22.3	Larapuna (Eddystone Point)	27.7	675.1	67.89	10.5	17.4	1.5	1	0.5	2.25	1.75	2	2	1	1.5	1.5	2.5	2	3	2.5
Macropus giganteus	ANWC	CM 3232	TAS	-42	147.5	Morningside (Macquarie River)	13.3	Ross (The Boulevards) TAS	2.8	557.6	65.96	5.7	17.7	2	2	2	2.5	2.75	3.25	2	2	2	3	3	3	3	3
Macropus giganteus	ANWC	CM 3249	TAS	-42	147.5	Morningside (Macquarie River)	13.3	Ross (The Boulevards) TAS	2.8	557.6	65.96	5.7	17.7	2	1	1	2.5	2.125	2.625	2	1.5	2	2	3	2	3	3
Macropus giganteus	ANWC	CM 3253	QLD	-28.417	149.871	Toobeah Post Office, QLD	0.1	Goondiwindi Post Office, QLD	44.8	553.5	52.56	13.2	26.6	2	2	2	2.5	2.25	2.75	2	2	2	2	3	2.5	3	2.5
Macropus giganteus	ANWC	CM 3257	QLD	-28.417	149.871	Toobeah Post Office, QLD	0.1	Goondiwindi Post Office, QLD	44.8	553.5	52.56	13.2	26.6	1	1	0	1.625	1.25	0.875	1	1	1	1	2	1.5	2.5	1.5
Macropus giganteus	ANWC	CM 3258	QLD	-28.417	149.871	Toobeah Post Office, QLD	0.1	Goondiwindi Post Office, QLD	44.8	553.5	52.56	13.2	26.6	2	1.5	1.5	2.25	2	2.25	2	1.5	2	2	2	2	3	2.5
Macropus giganteus	ANWC	CM 3276	QLD	-28.417	149.871	Toobeah Post Office, QLD	0.1	Goondiwindi Post Office, QLD	44.8	553.5	52.56	13.2	26.6	1.5	1	0.5	2.25	2	2.25	1.5	1	2	2	2.5	2	3	3
Macropus giganteus	ANWC	CM 3279	QLD	-28.4333	149.867	Goondwindi Airport QLD	45.7	Goondwindi Airport QLD	45.7	619.2	52.56	12.8	27.2	2	2	2	2.75	2.375	3.125	2	2	3	2	3	2.5	3	3
Macropus giganteus	ANWC	CM 3292	QLD	-28.4167	149.867	Goondwindi Airport QLD	45.2	Goondwindi Airport QLD	45.2	619.2	52.56	12.8	27.2	2	1.5	1.5	2.5	2.25	2.75	2	1.5	2	2	3	2.5	3	3
Macropus giganteus	ANWC	CM3077	SA	-31.613	132.044	Nundroo	23.7	Fowlers Bay SA	55.7	317.9	49.61	12.3	21.5	2	2	2	2.375	2.5	2.875	2	2	2	2	2.5	3	3	3
Macropus giganteus	ANWC	M 5212	TAS	-40.9167	148.1	Cape Barren Island (Long Beach) TAS	19.3	Swan Island Lighthouse TAS	20.8	703.5	67.89	11.3	16.5	2	2	2	2	2	2	2	2	2	2	2	2	2	2
Macropus giganteus	ANWC	M 5256	TAS	-40.9167	148.1	Cape Barren Island (Long Beach) TAS	19.3	Swan Island Lighthouse TAS	20.8	703.5	67.89	11.3	16.5	2	2	2	2.25	2.25	2.5	2	2	2	2	2	2.5	3	2.5
Macropus giganteus	ANWC	M 5628	VIC	-36.2833	147.65	Bullioh (Hindleton) VIC	3.2	Hunters Hill VIC	14.2	965	62.29	7.9	16.4	2	3	3	2.75	3	3.75	2	3	3	3	3	3	3	3
Macropus giganteus	FU	2003.8.26-1 GP	QLD	-23.65	146.905	Alpha Post Office	26.8	Clermont Post Office QLD	118	558.8	50.75	15	29.7	1	1	0	1.5	1.625	1.125	1	1	1	1	2	2	2	2.5
Macropus giganteus	FU	2003.8.26-2 GP	QLD	-23.67	147.003	Cloyne	30.8	Clermont Post Office QLD	113.7	571.3	52.48	15	29.7	1	1	0	1	1.625	0.625	1	1	1	2	1	1.5	1	2
Macropus giganteus	FU	2003.8.26-20 GP	QLD	-24.61	149.195	Bauhinia Downs Store	10.7	Springsure Comet St	124.1	667.6	57.05	13.9	28.7	1	1	0	1.5	1.25	0.75	1	1	1	1	2	1	2	2
Macropus giganteus	FU	2003.8.26-21 GP	QLD	-24.61	149.195	Bauhinia Downs Store	10.7	Springsure Comet St	124.1	667.6	57.05	13.9	28.7	1	2	1	1.75	2	1.75	1	2	2	2	2	2	2	2
Macropus giganteus	FU	2003.8.26-5 GP	QLD	-23.59	147.657	Anakie Richardson St	10	Emerald Airport QLD	52.6	665	52.48	16.3	29.7	1	1	0	1.875	1.625	1.5	1	1	2	1	2	2	2.5	2.5
Macropus giganteus	FU	2003.8.26-9 GP	QLD	-24.02	148.118	Springsure Comet St	11.9	Springsure Comet St	11.9	704.3	54.96	13.9	28.7	2	1	1	2	1.875	1.875	2	1	2	2	2	2	2	2.5
Macropus giganteus	FU	2003.8.27-12 GP	QLD	-22.65	149.265	Junee Station	34.3	St Lawrence Post Office	43.5	655.2	60.98	17.3	28.3	1	1	0	1.875	2	1.875	1	1	1.5	2	2	2	3	3
Macropus giganteus	FU	2003.8.27-13 GP	QLD	-22.15	149.031	Cardowan	4.8	St Lawrence Post Office QLD	56	655.6	60.98	17.3	28.3	1	1	0	1.625	1.5	1.125	1	1	1.5	1	2	2	2	2
Macropus giganteus	FU	2003.9.2-3 GP	QLD	-17.69	145.23	Innot Hot Springs Township	2.5	Walkamin	64.9	878.4	71.81	17.1	27.4	1	1	0	2	2	2	1	1	2	2	2	2	3	3
Macropus giganteus	MV	C 16052	VIC	-37.5667	149.75	Mallacoota VIC	3.9	Mallacoota VIC	3.9	942	63.9	10.9	19.5	1	1	0	1.75	1.75	1.5	1	1	1.5	1	2.5	3	2	2
Macropus giganteus	MV	C 17628	VIC	-38.3333	141.5	Portland (Cashmere Airport) VIC	3.3	Portland (Cashmere Airport) VIC	3.3	837.6	66.58	9.3	17.6	1	1	0	1.75	1.25	1	1	2	2	1	2	1	2	1
Macropus giganteus	MV	C 17632	VIC	-37.3167	148.033	Buchan (Timbarra) VIC	1.1	Gelantipy VIC	22.9	874.9	62.54	6.7	16.5	2	2	2	2.25	2.25	2.5	2	2	2	2	2.5	2.5	2.5	2.5
Macropus giganteus	MV	C 17885	VIC	-38.4667	144.1	Aireys Inlet	1.4	Aireys Inlet	1.4	628.8	65.54	10.6	18.3	2	2	2	2	2	2	2	2	2	2	2	2	2	2
Macropus giganteus	MV	C 22447	VIC	-37.3167	141.967	Gatum VIC	9.2	Woohlpooer VIC	16.2	626.9	64.29	7.1	19.2	2	2.5	2.5	2.5	2.75	3.25	2	2.5	2	2.5	3	3	3	3
Macropus giganteus	MV	C 24799	VIC	-36.65	144.4	Goornong VIC	10.5	Bendigo Prison VIC	15.5	467.3	57.39	8.9	20.4	2	1.5	1.5	2	1.875	1.875	2	2	2	1.5	2	2	2	2
Macropus giganteus	MV	C 24824	VIC	-37.8167	144.217	Durdidwarrah VIC	1.1	Durdidwarrah VIC	1.1	679.7	61.29	7.7	17.1	1	1	0	1.75	1.125	0.875	2	1.5	1	1	2	1	2	1
Macropus giganteus	MV	C 27332	VIC	-36.9	145.833	Strathbogie VIC	10.8	Strathbogie VIC	10.8	964.6	58.75	6.2	18.6	3	3	4	3	3	4	3	3	3	3	3	3	3	3
Macropus giganteus	MV	C 27913	VIC	-38.6667	146.85	Port Albert VIC	5.8	Olsens Bridge (Morwell River Prison) VIC	42	706.8	65.55	6.1	17.4	1	1	0	1.625	1.75	1.375	2	3	1	1	2	2	1.5	1
Macropus giganteus	QM	J 10745	QLD	-28.615	148.442	Yamburgan QLD	12	St. George Airport QLD	64.3	455.4	50.44	13.9	27.9	2	2	2	2.25	2.125	2.375	2	2	2	2	2	2	3	2.5
Macropus giganteus	QM	J 10748	QLD	-15.496	145.245	Mount Olive QLD	8.7	CookTown Mission Strip QLD	11.9	1619	73.09	21.7	29.4	2	2	2	2	2	2	2	2	2	2	2	2	2	2
Macropus giganteus	QM	J 11319	QLD	-28.486	151.971	Dalveen QLD	1.1	Applethorpe QLD	15.1	860.2	62.8	9	20.8	1	1.5	0.5	1.625	2.25	1.875	1	1.5	1	2	2	2.5	2.5	3
Macropus giganteus	QM	J 14508	QLD	-19.17	146.574	Yabulu QLD Nickel QLD	5.5	Townsville Aero QLD	21.8	1179	64.11	19.8	28.9	1.5	1	0.5	2	1.625	1.625	2	1	2	1	2	2	2	2.5
Macropus giganteus	QM	J 14529	QLD	-19.17	146.574	Yabulu QLD Nickel QLD	5.5	Townsville Aero QLD	21.8	1179	64.11	19.8	28.9	2	2	2	2.375	2.5	2.875	2	2.5	2.5	2.5	2.5	2	2.5	3
Macropus giganteus	QM	J 14840	QLD	-19.136	146.841	Horseshoe Bay QLD	2.5	Townsville Aero QLD	14.7	1346.5	64.11	19.8	28.9	1.5	1.5	1	1.875	1.75	1.625	1.5	1.5	2	1.5	2	2	2	2
Macropus giganteus	QM	J 20956	QLD	-27.503	151.853	Moyola QLD	3.6	Toowoomba QLD	11.8	704.8	61.75	11.4	22.6	2	2	2	2.25	2.25	2.5	2	2	2	2	2	2	3	3
Macropus giganteus	QM	J 21049	QLD	-28.219	151.76	Coolesha QLD	4.1	Warwick Fragon St QLD	25.9	668.5	62.8	10.8	24.2	2	1.5	1.5	2	2	2	2	2	2	1.5	2	2	2	2.5
Macropus giganteus	QM	J 21553	QLD	-28.248	151.65	Coolesha QLD	4.1	Warwick Fragon St QLD	25.9	668.5	62.8	10.8	24.2	2	2	2	2	2	2	2	2	2	2	2	2	2	2
Macropus giganteus	QM	J 21555	QLD	-28.219	151.76	Coolesha QLD	4.1	Warwick Fragon St QLD	25.9	668.5	62.8	10.8	24.2	1	1	0	2	2.25	2.25	1	1	2	2	2	3	3	3
Macropus giganteus	QM	J 21581	QLD	-28.219	151.76	Coolesha QLD	4.1	Warwick Fragon St QLD	25.9	668.5	62.8	10.8	24.2	2	1.5	1.5	2	2	2	2	2	2	2	2	2	2	2
Macropus giganteus	QM	J 6780	QLD	-26.986	153.133	Pumicestone Post Office QLD	6.7	Caloundra Signal Station QLD	20.4	1445.5	67.39	16.5	23.9	2	1	1	2.375	2	2.375	2	1	2	2	3	2.5	2.5	2.5
Macropus giganteus	QM	JM 16482	QLD	-19.259	146.817	Townsville Railway Stn QLD	2.9	Townsville Aero QLD	7.9	1103.3	64.11	19.8	28.9	1.5	1.5	1	2.125	2.375	2.5	1.5	1.5	2	2	2	3	3	3
Macropus giganteus	QM	JM 19575	QLD	-35.153	147.819	Mundarlo (Yabtree) NSW	7	Gundagai Ridge Street NSW	27.1	584.3	60.32	8.5	22.3	2	2	2	2.375	2.625	3	2	2	2	2.5	2.5	3	3	3
Macropus giganteus	QM	JM 20227	QLD	-24.8	147.75	Carnarvon Station QLD	1	Springsure Comet St QLD	82.1	689	53.13	14.4	28.9	2	2	2	2.375	2.5	2.875	2	2	2	2	2.5	3	3	3

## Sheet: Supplemental Table B
Taxon	Museum	ID	State	Latitude (degrees North)	Longitude (degrees East)	Nearest Climate Station (MAP)	Distance (km) from climate station (MAP)	Nearest Climate Station (MAT)	Distance (km) from climate station (MAT)	PA (mm)	RH (%)	Min. MAT (°C)	Max. MAT (°C)	Sharpest Cusp Relief (Median)	Sharpest Cusp Shape (Median)	Sharpest Cusp Combined Score (Based on Median Scores)	Average Cusp Relief (Median)	Average Cusp Shape (Median)	Average Cusp Combined Score (Based on Median Scores)
Phascolarctos cinereus	AM	M 36114	NSW	-30.315	153.118	Coffs Harbour MO NSW	0.5	Coffs Harbour MO NSW	0.5	1712.9	66	14.1	23.1	1	1	0	1.4375	1.375	0.8125
Phascolarctos cinereus	AM	M 36115	NSW	-30.315	153.118	Coffs Harbour MO NSW	0.5	Coffs Harbour MO NSW	0.5	1712.9	66	14.1	23.1	1	1	0	1.5625	1.5625	1.125
Phascolarctos cinereus	AM	M 36117	NSW	-30.433	152.95	Bellingen Post Office	5.4	Bellingen Post Office	5.4	1674.9	65.49	12.1	25.7	1.5	1	0.5	2.25	1.625	1.875
Phascolarctos cinereus	AM	M 36118	NSW	-30.433	152.95	Bellingen Post Office	5.4	Bellingen Post Office	5.4	1674.9	65.49	12.1	25.7	1	1	0	1.25	1.3125	0.5625
Phascolarctos cinereus	AM	M 36119	NSW	-30.433	152.95	Bellingen Post Office	5.4	Bellingen Post Office	5.4	1674.9	65.49	12.1	25.7	2	2	2	2.1875	2.3125	2.5
Phascolarctos cinereus	AM	M 36120	NSW	-30.433	152.95	Bellingen Post Office	5.4	Bellingen Post Office	5.4	1674.9	65.49	12.1	25.7	1	1	0	1.4375	1.375	0.8125
Phascolarctos cinereus	AM	M 38657	NSW	-30.433	152.95	Bellingen Post Office	5.4	Bellingen Post Office	5.4	1674.9	65.49	12.1	25.7	1	1	0	1.625	1.8125	1.4375
Phascolarctos cinereus	ANWC	CM 15491	NSW	-28.4833	152.433	Legume New Koreelah	8.4	Killarney Post Office QLD	21.2	904.6	66.62	9.5	23.8	1.5	1	0.5	1.875	1.5625	1.4375
Phascolarctos cinereus	ANWC	CM 503	NSW	-28.6167	153	Kyogle Post Office	0.7	Lismore Centre Street NSW	33.1	1295.5	66.53	13.5	25.3	1.5	1	0.5	2.125	2.0625	2.1875
Phascolarctos cinereus	ANWC	CM 520	VIC	-37.25	143.967	Campbelltown VIC	3	Ballarat Aerodome	32.9	586.3	61.38	7.2	17.4	1	1	0	1.625	1.4375	1.0625
Phascolarctos cinereus	ANWC	CM 585	NSW	-32	148.267	Narromine Mumble Peg NSW	7.7	Dubbo Darling Street	41.5	560.9	57.15	10.6	23.9	1	1	0	1.8125	1.3125	1.125
Phascolarctos cinereus	ANWC	CM 914	NSW	-28.5	152.433	Legume New Koreelah	9.1	Killarney Post Office QLD	22.7	904.6	66.62	9.5	23.8	3	2	3	3	2	3
Phascolarctos cinereus	ANWC	CM 918	NSW	-28.5	152.417	Legume New Koreelah	7.7	Killarney Post Office QLD	21.8	904.6	66.62	9.5	23.8	1.5	2	1.5	2	2	2
Phascolarctos cinereus	ANWC	M 16990	NSW	-37.1286	149.822	Eden Marine Rescue Eden NSW	10.1	Green Cape Lighthouse NSW	24.9	864.1	63.9	12.5	18.2	1	1	0	1.625	1.75	1.375
Phascolarctos cinereus	MV	C 26344	VIC	-37.4	144.583	Macedon Forestry VIC	2.9	Castlemaine Prison VIC	6.6	879.5	61.29	7.4	20.1	1	1.5	0.5	2.0625	2.125	2.1875
Phascolarctos cinereus	MV	C 26518	VIC	-36.9333	145.183	Mangalore airport VIC	4.9	Mangalore Airport VIC	4.9	585	58.75	8.4	20.9	1	1.5	0.5	1.5	1.6875	1.1875
Phascolarctos cinereus	MV	C 28597	VIC	-37.3667	144.533	Woodend VIC	1.1	Castlemaine Prison VIC	40.9	820.6	61.29	7.4	20.1	1	1	0	1.25	1.1875	0.4375
Phascolarctos cinereus	MV	C 28600	VIC	-38.35	145.35	Hmas Cerberus VIC	14.6	Wonthaggi VIC	43.2	834.2	65.49	9.4	18.6	1.5	1.5	1	2.1875	2.1875	2.375
Phascolarctos cinereus	MV	C 28613	VIC	-37.25	143.95	Campbelltown VIC	3.1	Ballarat Aerodrome VIC	32.2	586.3	61.38	7.2	17.4	1	1	0	1.8125	1.75	1.5625
Phascolarctos cinereus	MV	C 28618	VIC	-37.4	144.583	Macedon Forestry VIC	2.9	Castlemaine Prison VIC	6.6	879.5	61.29	7.4	20.1	2	2	2	2.3125	2.4375	2.75
Phascolarctos cinereus	MV	C 28619	VIC	-38.5667	146.667	Yaram VIC	0.8	Olsens Bridge Morwell River Prison VIC	31	712.3	65.55	6.1	17.5	2	2	2	2.3125	2.4375	2.75
Phascolarctos cinereus	MV	C 28652	VIC	-38.2	146.533	Morwell Mail Centre VIC	9.7	Yallour SEC VIC	17.6	762	65.55	8.9	18.3	1	1	0	1.625	1.4375	1.0625
Phascolarctos cinereus	MV	C 31625	VIC	-36.8667	145.733	Strathbogie VIC	2.2	Benalla Shadforth Street VIC	41	1032.3	58.75	8.4	21.8	1	1	0	1.375	1.5	0.875
Phascolarctos cinereus	MV	C 37650	VIC	-38.8339	143.513	Cape Otway Lighthouse	2.4	Cape Otway Lighthouse	2.4	959.2	65.96	10.6	16.9	1	1	0	1.8125	1.8125	1.625
Phascolarctos cinereus	MV	C 39235	VIC	-37.436	143.894	Creswick VIC	1.8	Ballarat Aerodrome VIC	12.4	758.5	61.38	7.2	17.4	2	3	3	2.1875	3	3.1875
Phascolarctos cinereus	MV	C 39247	VIC	-38.357	145.353	Hmas Cerberus VIC	14.8	Wonthaggi VIC	34.8	834.2	65.49	9.4	18.6	2	2.5	2.5	2.75	2.875	3.625
Phascolarctos cinereus	MV	C 39272	VIC	-37.436	143.894	Creswick VIC	1.8	Ballarat Aerodrome VIC	12.4	758.5	61.38	7.2	17.4	1	1.5	0.5	2	2.125	2.125
Phascolarctos cinereus	MV	C 39300	VIC	-36.797	145.793	Strathbogie North VIC	2.8	Benalla Shadforth Street VIC	41	1134.5	58.75	8.4	21.8	1	2	1	2.125	2.125	2.25
Phascolarctos cinereus	MV	C 39321	VIC	-38.771	146.542	Agnes River VIC	17.6	Wilsons Promontory Lighthouse	40.9	923.4	65.55	11.6	16.3	1	1	0	1.5625	1.5625	1.125
Phascolarctos cinereus	MV	C 39324	VIC	-36.9	145.747	Strathbogie VIC	6	Benalla Shadforth Street VIC	43.6	1032.3	58.75	8.4	21.8	2	1.5	1.5	2.5	2.375	2.875
Phascolarctos cinereus	MV	C 39330	VIC	-36.9	145.747	Strathbogie VIC	6	Benalla Shadforth Street VIC	43.6	1032.3	58.75	8.4	21.8	1	1	0	1.5	1.75	1.25
Phascolarctos cinereus	MV	C 39340	VIC	-38.768	146.569	Welshpool VIC	16.8	Olsens Bridge Morwell River Prison VIC	47.8	859.1	65.55	6.1	17.5	2	2.5	2.5	2.625	2.75	3.375
Phascolarctos cinereus	MV	C 39352	VIC	-37.212	145.408	Yea VIC	1.3	Mangalore Airport VIC	40.8	624.8	61.67	8.4	20.9	1.5	2	1.5	1.8125	2.25	2.0625
Phascolarctos cinereus	MV	C 39353	VIC	-37.045	144.179	Castlemaine Prison VIC	6.6	Castlemaine Prison VIC	6.6	608.7	61.29	7.4	20.1	1	1	0	1.6875	1.625	1.3125
Phascolarctos cinereus	MV	C 39354	VIC	-37.737	145.128	Eltham VIC	4.6	Melbourne Regional Office VIC	15.9	804.7	61.67	11	20	1.5	1.5	1	2.125	2.1875	2.3125
Phascolarctos cinereus	MV	C 39355	VIC	-37.101	145.604	Terip Terip VIC	11.4	Rubicon SEC VIC	34.3	898.3	61.67	7.3	15.1	1	1	0	1.3125	1.25	0.5625
Phascolarctos cinereus	MV	C 39356	VIC	-38.758	145.893	Fish Creek VIC	15.3	Olsens Bridge Morwell River Prison VIC	47.8	1047.6	65.49	6.1	17.5	2	2	2	2	2	2
Phascolarctos cinereus	QM	JM 15707	QLD	-27.499	153.425	Dunwich QLD	1.7	Redlands HRS QLD	17.5	1585.1	66.88	14.5	24.8	1	1	0	1.875	1.6875	1.5625
Phascolarctos cinereus	QM	JM 18610	QLD	-21	145	Merlin Station QLD	23.4	Hughenden Post Office	84.5	518.1	50.78	17.4	31.3	2	1	1	2.0625	1.75	1.8125
Phascolarctos cinereus	QM	JM 19419	QLD	-21	145	Merlin Station QLD	23.4	Hughenden Post Office	84.5	518.1	50.78	17.4	31.3	1	1	0	1.5	1.4375	0.9375
Phascolarctos cinereus	QM	JM 19430	QLD	-27.452	151.715	Oakey Post Office	0.3	Toowoomba QLD	25.8	726.3	61.75	11.6	22.4	2	2	2	2.25	2.125	2.375
Phascolarctos cinereus	QM	JM 19435	QLD	-21	145	Merlin Station QLD	23.4	Hughenden Post Office	84.5	518.1	50.78	17.4	31.3	1	1	0	1.875	1.3125	1.1875
Phascolarctos cinereus	QM	JM 19438	QLD	-21	145	Merlin Station QLD	23.4	Hughenden Post Office	84.5	518.1	50.78	17.4	31.3	1	1	0	1.9375	1.5625	1.5
Phascolarctos cinereus	QM	JM 19722	QLD	-21	145	Merlin Station QLD	23.4	Hughenden Post Office	84.5	518.1	50.78	17.4	31.3	1	1	0	1.3125	1.1875	0.5
Phascolarctos cinereus	QM	JM 19724	QLD	-27.54	147.302	Delamon QLD	0.3	Bollon Mary St QLD	57.2	426.4	49.91	13.2	27.9	1	1	0	1.4375	1.3125	0.75
Phascolarctos cinereus	QM	JM 19726	QLD	-27.349	153.06	Zilmere Post Office QLD	2.5	Brisbane Aero QLD	9.3	1251.3	66.88	15.8	25.4	1	1	0	1.625	1.375	1

## Sheet: Supplemental Table C
Taxon	Museum	ID	Median Cusp 1 (Shape)	Median Cusp 1 (Relief)	Median Cusp 2 (Shape)	Median Cusp 2 (Relief)	Median Cusp 3 (Shape)	Median Cusp 3 (Relief)	Median Cusp 4 (Shape)	Median Cusp 4 (Relief)	Mean Cusp 1 (Shape)	Mean Cusp 1 (Relief)	Mean Cusp 2 (Shape)	Mean Cusp 2 (Relief)	Mean Cusp 3 (Shape)	Mean Cusp 3 (Relief)	Mean Cusp 4 (Shape)	Mean Cusp 4 (Relief)	SD Cusp 1 (Shape)	SD Cusp 1 (Relief)	SD Cusp 2 (Shape)	SD Cusp 2 (Relief)	SD Cusp 3 (Shape)	SD Cusp 3 (Relief)	SD Cusp 4 (Shape)	SD Cusp 4 (Relief)
Macropus fuliginosus	AM	M 2816	2	2	2	2	3	3	3	3	1.83333	1.66667	2.16667	2	2.83333	2.83333	3	2.83333	0.408248	0.516398	0.408248	0	0.408248	0.408248	0	0.408248
Macropus fuliginosus	AM	M 31605	2	2	2.5	2	3	2.5	3	3	2.33333	2.16667	2.5	2.16667	2.66667	2.33333	2.66667	2.5	0.516398	0.752773	0.547723	0.752773	0.516398	0.816497	0.516398	0.83666
Macropus fuliginosus	AM	M 31606	2	2	2.5	3	3	3	3	3	2.16667	2.16667	2.5	2.66667	2.83333	2.83333	2.83333	2.83333	0.408248	0.408248	0.547723	0.516398	0.408248	0.408248	0.408248	0.408248
Macropus fuliginosus	AM	M 31796	2	2	2	2.5	3	3	3	3	2	1.83333	2.33333	2.33333	2.83333	2.66667	2.83333	2.66667	0.632456	0.408248	0.516398	0.816497	0.408248	0.816497	0.408248	0.816497
Macropus fuliginosus	AM	M 35417	1.5	1	2	1	2	2	2	2	1.5	1.5	1.66667	1.33333	1.83333	2	1.83333	2	0.547723	0.83666	0.516398	0.816497	0.408248	0.632456	0.408248	0.632456
Macropus fuliginosus	ANWC	CM 1384	2.5	2.5	3	3	3	3	3	3	2.5	2.5	2.83333	3	3	3	3	2.83333	0.547723	0.547723	0.408248	0	0	0	0	0.408248
Macropus fuliginosus	ANWC	CM 1385	2	2	2	2	3	3	3	3	1.83333	1.66667	2	2	2.83333	2.66667	2.83333	2.83333	0.752773	0.516398	0.632456	0.632456	0.408248	0.516398	0.408248	0.408248
Macropus fuliginosus	ANWC	CM 14045	2	2	2	2	2.5	2.5	3	3	1.83333	1.66667	1.83333	1.66667	2.5	2.5	2.66667	2.83333	0.408248	0.516398	0.408248	0.516398	0.547723	0.547723	0.516398	0.408248
Macropus fuliginosus	ANWC	CM 14046	2	1	2	1.5	2	2	3	3	1.66667	1.33333	1.66667	1.5	2.33333	2	2.66667	2.5	0.516398	0.516398	0.516398	0.547723	0.516398	0.894427	0.516398	0.83666
Macropus fuliginosus	ANWC	CM 14047	1	2	2	2	2	2	3	3	1.33333	1.66667	1.66667	1.83333	2	2.16667	2.66667	2.83333	0.816497	0.516398	0.516398	0.408248	0.632456	0.408248	0.816497	0.408248
Macropus fuliginosus	ANWC	CM 14048	1	2	2	2	2.5	2	3	2.5	1.33333	2	1.83333	2.16667	2.5	2.16667	2.66667	2.5	0.516398	0.632456	0.408248	0.408248	0.547723	0.408248	0.516398	0.547723
Macropus fuliginosus	ANWC	CM 17130	2	2	2	2	3	3	3	3	2.16667	1.83333	2.33333	1.66667	2.83333	2.66667	2.83333	2.66667	0.408248	0.752773	0.516398	0.516398	0.408248	0.816497	0.408248	0.816497
Macropus fuliginosus	ANWC	CM 17132	2	1.5	2	2	3	3	3	3	2	1.5	2.33333	1.66667	2.83333	2.66667	2.83333	2.66667	0.632456	0.547723	0.516398	0.516398	0.408248	0.816497	0.408248	0.816497
Macropus fuliginosus	ANWC	CM 17134	2	2	2	2	3	3	3	3	2.16667	1.66667	2.33333	2.16667	2.83333	2.83333	2.83333	2.83333	0.752773	0.516398	0.516398	0.752773	0.408248	0.408248	0.408248	0.408248
Macropus fuliginosus	ANWC	CM 17135	2	2	3	2	3	3	3	3	2.33333	2	2.66667	2.33333	3	3	3	3	0.516398	0.894427	0.516398	0.516398	0	0	0	0
Macropus fuliginosus	ANWC	CM 17136	2	2	2	2	3	3	3	3	2.16667	1.66667	2.33333	2	2.66667	2.66667	2.83333	3	0.408248	0.516398	0.516398	0.632456	0.516398	0.516398	0.408248	0
Macropus fuliginosus	ANWC	CM 17138	2	2	2	2	2	2.5	2.5	2.5	1.66667	2	2.16667	2.16667	2.33333	2.5	2.5	2.5	0.516398	0.632456	0.408248	0.752773	0.516398	0.547723	0.547723	0.547723
Macropus fuliginosus	ANWC	CM 17139	2	2	2	2	3	2.5	3	3	1.83333	1.83333	2.16667	2	2.66667	2.5	3	2.83333	0.408248	0.408248	0.408248	0	0.516398	0.547723	0	0.408248
Macropus fuliginosus	ANWC	CM 17140	2	2	2.5	2	3	3	3	3	2.33333	2.16667	2.5	2.33333	2.66667	2.83333	2.83333	2.83333	0.516398	0.408248	0.547723	0.516398	0.516398	0.408248	0.408248	0.408248
Macropus fuliginosus	ANWC	CM 17141	2	2	2	2	3	3	3	3	2	2	2.16667	2	2.83333	2.5	2.83333	2.66667	0	0.632456	0.408248	0.632456	0.408248	0.83666	0.408248	0.816497
Macropus fuliginosus	ANWC	CM 17142	2	2	2	2	3	3	3	3	2	2.16667	2	2.33333	2.83333	2.83333	2.83333	3	0	0.752773	0	0.516398	0.408248	0.408248	0.408248	0
Macropus fuliginosus	ANWC	CM 3011	2	2	2	2	2	2	2.5	2	1.83333	2	1.83333	2	2.33333	2.33333	2.5	2.33333	0.408248	0.632456	0.408248	0.632456	0.516398	0.516398	0.547723	0.516398
Macropus fuliginosus	ANWC	CM 3014	1	2	2	2	2	2	2.5	2	1.16667	1.83333	1.66667	2	2.16667	2.16667	2.5	2.33333	0.408248	0.752773	0.516398	0.632456	0.408248	0.408248	0.547723	0.516398
Macropus fuliginosus	ANWC	CM 3016	1	1	1.5	1	2	1.5	1.5	1.5	1.33333	1.33333	1.5	1.33333	1.66667	1.66667	1.5	1.66667	0.516398	0.816497	0.547723	0.816497	0.516398	0.816497	0.547723	0.816497
Macropus fuliginosus	ANWC	CM 3019	2	2	2	2	3	2.5	3	3	1.83333	1.66667	2.16667	1.83333	2.66667	2.33333	2.66667	2.5	0.752773	0.516398	0.408248	0.752773	0.516398	0.816497	0.516398	0.83666
Macropus fuliginosus	ANWC	CM 3025	1	1	2	2	2	2	3	2.5	1.16667	1.33333	2	2	2.33333	2.16667	2.66667	2.5	0.408248	0.816497	0	0.632456	0.516398	0.408248	0.516398	0.547723
Macropus fuliginosus	ANWC	CM 3026	1	1	1.5	1	2	1	2	2	1.16667	1.33333	1.5	1.33333	1.83333	1.5	2.16667	2.33333	0.408248	0.816497	0.547723	0.816497	0.408248	0.83666	0.408248	0.516398
Macropus fuliginosus	ANWC	CM 3058	2.5	2	3	2.5	3	3	3	3	2.5	2	2.66667	2.33333	3	2.66667	3	2.66667	0.547723	0.632456	0.516398	0.816497	0	0.816497	0	0.816497
Macropus fuliginosus	ANWC	CM 3059	2	2	2.5	2	3	3	3	3	2.33333	2	2.5	2.16667	2.83333	2.66667	2.83333	2.66667	0.516398	0	0.547723	0.408248	0.408248	0.516398	0.408248	0.516398
Macropus fuliginosus	ANWC	CM 3068	2	2	2	2	3	3	3	3	1.83333	1.83333	2	2.16667	2.66667	2.83333	2.83333	2.83333	0.408248	0.752773	0	0.408248	0.516398	0.408248	0.408248	0.408248
Macropus fuliginosus	ANWC	CM 3069	1.5	1	1.5	1.5	3	3	3	3	1.5	1.16667	1.5	1.5	2.5	2.66667	2.5	2.83333	0.547723	0.408248	0.547723	0.547723	0.83666	0.516398	0.83666	0.408248
Macropus fuliginosus	ANWC	CM 3078	1	1.5	3	3	3	3	3	3	1.33333	1.66667	3	2.83333	3	2.83333	3	2.83333	0.816497	0.816497	0	0.408248	0	0.408248	0	0.408248
Macropus fuliginosus	ANWC	CM 3080	2	2	2	2	2.5	2.5	3	2.5	2	2	2	2	2.5	2.5	2.66667	2.5	0	0	0	0	0.547723	0.547723	0.516398	0.547723
Macropus fuliginosus	ANWC	CM 3082	2	2	2	2.5	3	3	3	3	2.16667	2.16667	2.33333	2.5	2.66667	2.83333	3	2.83333	0.408248	0.408248	0.516398	0.547723	0.516398	0.408248	0	0.408248
Macropus fuliginosus	ANWC	CM 3083	2	2.5	2.5	3	3	3	3	3	2.16667	2.5	2.5	2.83333	2.83333	3	2.83333	3	0.408248	0.547723	0.547723	0.408248	0.408248	0	0.408248	0
Macropus fuliginosus	ANWC	M 21497	2	2	2	2	3	3	3	3	2	2.16667	2.16667	2.33333	2.66667	2.66667	2.83333	2.66667	0	0.408248	0.408248	0.516398	0.516398	0.516398	0.408248	0.516398
Macropus fuliginosus	ANWC	M 3008	1.5	1	2	1.5	3	2	3	3	1.66667	1.16667	2	1.5	2.66667	2	2.83333	2.33333	0.816497	0.408248	0.632456	0.547723	0.516398	0.894427	0.408248	1.0328
Macropus fuliginosus	MV	C 10475	3	2.5	3	2.5	3	3	3	3	2.66667	2.33333	2.66667	2.33333	3	2.5	3	2.5	0.516398	0.816497	0.516398	0.816497	0	0.83666	0	0.83666
Macropus fuliginosus	MV	C 17580	1	1	1.5	1	1	1	1	1	1	1.5	1.5	1.5	1	1.5	1.33333	1.5	0	0.83666	0.547723	0.83666	0	0.83666	0.516398	0.83666
Macropus fuliginosus	MV	C 23513	1	1	2	1	2	1.5	2	1.5	1.16667	1.33333	1.83333	1.33333	2	1.66667	2.16667	1.66667	0.408248	0.516398	0.408248	0.516398	0.632456	0.816497	0.408248	0.816497
Macropus fuliginosus	MV	C 23531	2	3	2	2.5	3	3	3	3	2.16667	2.5	2.33333	2.33333	3	2.66667	3	2.66667	0.408248	0.83666	0.516398	0.816497	0	0.816497	0	0.816497
Macropus fuliginosus	MV	C 26200	3	3	2	2	3	3	2	2	2.83333	2.83333	1.83333	1.83333	2.66667	2.83333	2.16667	2	0.408248	0.408248	0.408248	0.752773	0.516398	0.408248	0.408248	0.632456
Macropus fuliginosus	MV	C 26661	2	2	1	1	1	1	2	2	2	2.33333	1.16667	1.16667	1.33333	1.16667	2	1.66667	0	0.516398	0.408248	0.408248	0.516398	0.408248	0	0.516398
Macropus fuliginosus	MV	C 32411	2	2	2.5	2	3	3	3	3	2.16667	2.33333	2.5	2.33333	2.66667	2.66667	2.83333	2.66667	0.408248	0.516398	0.547723	0.516398	0.516398	0.516398	0.408248	0.516398
Macropus fuliginosus	MV	C 33168	1	1	1	1	1	1	1	1	1.33333	1.33333	1	1.33333	1.16667	1.33333	1.16667	1.33333	0.516398	0.816497	0	0.816497	0.408248	0.816497	0.408248	0.816497
Macropus fuliginosus	MV	C 6374	2	2	2	2	2.5	2	3	2	2	1.83333	2	1.83333	2.5	2.33333	2.83333	2.33333	0	0.408248	0	0.408248	0.547723	0.516398	0.408248	0.516398
Macropus fuliginosus	MV	C 7795	2	1.5	2	1.5	2	1.5	2	1.5	1.83333	1.5	1.83333	1.5	1.83333	1.5	2	1.5	0.408248	0.547723	0.408248	0.547723	0.408248	0.547723	0	0.547723
Macropus fuliginosus	NMV	C 25865	2	2	2	2	2	2	2.5	2.5	2	2	2	2	2.16667	2.16667	2.5	2.33333	0.632456	0.632456	0.632456	0.632456	0.408248	0.752773	0.547723	0.816497
Macropus fuliginosus	NMV	C 6461	2	2	2	2	3	2.5	3	3	1.83333	2	2.16667	2.16667	2.83333	2.5	2.83333	2.83333	0.408248	0	0.408248	0.408248	0.408248	0.547723	0.408248	0.408248
Macropus fuliginosus	WAM	M 10302	2	1.5	2	1.5	2	2	2.5	2	2	1.5	2.16667	1.5	2.33333	2.16667	2.5	2.16667	0.632456	0.547723	0.408248	0.547723	0.516398	0.752773	0.547723	0.408248
Macropus fuliginosus	WAM	M 11228	1.5	1	2	1	2	2.5	3	3	1.5	1.5	1.66667	1.5	2.16667	2.5	2.5	2.66667	0.547723	0.83666	0.516398	0.83666	0.408248	0.547723	0.83666	0.516398
Macropus fuliginosus	WAM	M 12210	3	2.5	3	2.5	3	3	3	3	2.66667	2.33333	3	2.33333	2.83333	2.83333	3	2.83333	0.516398	0.816497	0	0.816497	0.408248	0.408248	0	0.408248
Macropus fuliginosus	WAM	M 12224	2	2.5	2	2.5	3	3	3	3	1.83333	2.5	1.83333	2.5	2.83333	2.83333	2.66667	2.83333	0.408248	0.547723	0.408248	0.547723	0.408248	0.408248	0.516398	0.408248
Macropus fuliginosus	WAM	M 12225	2	2	2	1.5	3	1.5	3	1.5	2.33333	1.83333	2	1.5	2.5	1.83333	2.66667	1.83333	0.516398	0.752773	0.632456	0.547723	0.83666	0.983192	0.516398	0.983192
Macropus fuliginosus	WAM	M 12229	1.5	2	2	2	3	2	3	3	1.66667	2.16667	1.83333	2.16667	2.66667	2.33333	2.66667	2.66667	0.816497	0.752773	0.752773	0.752773	0.516398	0.516398	0.516398	0.516398
Macropus fuliginosus	WAM	M 13023	3	3	3	3	3	3	3	3	3	2.33333	2.83333	2.33333	3	2.33333	3	2.33333	0	1.0328	0.408248	1.0328	0	1.0328	0	1.0328
Macropus fuliginosus	WAM	M 13197	2	2	2	2	3	2.5	3	3	2	2	2	2	2.66667	2.33333	2.83333	2.66667	0	0.632456	0	0.632456	0.516398	0.816497	0.408248	0.816497
Macropus fuliginosus	WAM	M 13917	3	3	1.5	3	3	3	3	3	2.83333	2.83333	1.83333	2.66667	2.66667	2.83333	2.66667	2.83333	0.408248	0.408248	0.983192	0.516398	0.516398	0.408248	0.516398	0.408248
Macropus fuliginosus	WAM	M 14374	1.5	2	2	2	2	2	2.5	2.5	1.5	2.16667	1.66667	2.16667	1.83333	2.33333	2.5	2.5	0.547723	0.752773	0.516398	0.752773	0.408248	0.516398	0.547723	0.547723
Macropus fuliginosus	WAM	M 14526	3	2.5	3	2.5	3	3	3	3	3	2.5	2.83333	2.5	2.66667	2.66667	2.66667	2.66667	0	0.547723	0.408248	0.547723	0.516398	0.516398	0.516398	0.516398
Macropus fuliginosus	WAM	M 19557	1.5	1	1.5	1	2	2	2.5	2	1.5	1	1.5	1	2.16667	1.83333	2.5	2	0.547723	0	0.547723	0	0.408248	0.752773	0.547723	0.632456
Macropus fuliginosus	WAM	M 19992	2	2.5	2	2.5	2.5	3	3	3	2	2.33333	2	2.33333	2.33333	2.5	2.83333	3	0.632456	0.816497	0.632456	0.816497	0.816497	0.83666	0.408248	0
Macropus fuliginosus	WAM	M 25956	2.5	2	2.5	2	3	2	3	2	2.5	1.83333	2.5	1.83333	2.66667	2.16667	2.66667	2.16667	0.547723	0.408248	0.547723	0.408248	0.516398	0.752773	0.516398	0.752773
Macropus fuliginosus	WAM	M 27297	2	1.5	2	2	3	2	3	2	1.83333	1.66667	2.16667	2	2.66667	2.16667	2.66667	2	0.408248	0.816497	0.408248	0.894427	0.516398	0.752773	0.516398	0.894427
Macropus fuliginosus	WAM	M 3512	1	1	2	1.5	2	1.5	1.5	1.5	1.16667	1.33333	1.83333	1.5	1.83333	1.66667	1.66667	1.66667	0.408248	0.516398	0.408248	0.547723	0.752773	0.816497	0.816497	0.816497
Macropus fuliginosus	WAM	M 4520	2	1	1	1	2	1.5	2	1.5	1.83333	1.33333	1.33333	1.33333	1.83333	1.5	2	1.5	0.408248	0.516398	0.516398	0.516398	0.408248	0.547723	0	0.547723
Macropus fuliginosus	WAM	M 6798	2	1.5	2	2	2.5	2.5	3	2	2	1.5	2.16667	1.83333	2.5	2.33333	2.66667	2.16667	0	0.547723	0.408248	0.408248	0.547723	0.816497	0.516398	0.752773
Macropus fuliginosus	WAM	M 6952	2	2	3	2	3	3	3	3	2.33333	2.33333	2.66667	2.16667	3	2.83333	2.83333	2.83333	0.516398	0.516398	0.516398	0.408248	0	0.408248	0.408248	0.408248
Macropus fuliginosus	WAM	M 7855	2	2.5	2.5	3	3	2.5	3	3	1.83333	2.33333	2.33333	2.66667	2.66667	2.5	2.66667	2.66667	0.408248	0.816497	0.816497	0.816497	0.516398	0.547723	0.516398	0.516398
Macropus fuliginosus	WAM	M 8337	2	1.5	2	2	2	1.5	2	2	1.83333	1.5	1.66667	1.66667	2.33333	1.66667	2.16667	1.83333	0.408248	0.547723	0.516398	0.516398	0.516398	0.816497	0.408248	0.752773
Macropus fuliginosus	WAM	M 8542	1.5	2	2	2	2.5	2	3	3	1.66667	1.83333	2.16667	2	2.5	2.16667	2.66667	2.66667	0.816497	0.408248	0.408248	0.632456	0.547723	0.752773	0.516398	0.516398
Macropus giganteus	AM	M 24432	1	1.5	2	1.5	2.5	2	2.5	2	1.16667	1.5	1.83333	1.5	2.5	2.16667	2.5	2.33333	0.408248	0.547723	0.408248	0.547723	0.547723	0.408248	0.547723	0.516398
Macropus giganteus	AM	M 4096	1.5	2	2	2	3	3	3	3	1.5	1.66667	2	2.33333	2.83333	2.83333	3	2.83333	0.547723	0.516398	0	0.516398	0.408248	0.408248	0	0.408248
Macropus giganteus	AM	M 41138	1	1	2	1	2	1.5	2	2.5	1	1.33333	1.66667	1.33333	1.83333	1.66667	2.33333	2.5	0	0.816497	0.516398	0.816497	0.408248	0.816497	0.516398	0.547723
Macropus giganteus	AM	M 41142	1	1	1	1	2	2	2	2	1	1.33333	1.16667	1.5	2	2	2.16667	2.33333	0	0.816497	0.408248	0.83666	0	0	0.408248	0.516398
Macropus giganteus	AM	M 41146	2	2	2	2	3	2.5	3	3	2	2	2	1.83333	3	2.33333	3	2.66667	0	0	0	0.408248	0	0.816497	0	0.816497
Macropus giganteus	AM	M 4341	1	1	1	1	1.5	2	2	2	1	1.16667	1.33333	1.16667	1.5	1.66667	2	1.66667	0	0.408248	0.516398	0.408248	0.547723	0.516398	0.632456	0.516398
Macropus giganteus	AM	M 5191	2	2	2	2	2	2	2	2	1.83333	1.83333	1.83333	1.83333	2	1.66667	2	1.83333	0.408248	0.752773	0.408248	0.752773	0.632456	0.516398	0.632456	0.752773
Macropus giganteus	AM	M 6585	2	2	2	2	2.5	2	3	2	2	1.83333	2.33333	1.83333	2.5	2	2.66667	2.16667	0	0.408248	0.516398	0.408248	0.547723	0.632456	0.516398	0.752773
Macropus giganteus	AM	M 7523	2	1.5	2	2	2.5	2	3	3	1.83333	1.66667	2.16667	2	2.5	2.16667	2.66667	2.66667	0.408248	0.816497	0.408248	0.632456	0.547723	0.752773	0.516398	0.516398
Macropus giganteus	ANWC	CM 11105	2	3	2.5	3	3	3	3	3	2.16667	2.66667	2.5	2.83333	2.83333	2.83333	3	2.83333	0.408248	0.516398	0.547723	0.408248	0.408248	0.408248	0	0.408248
Macropus giganteus	ANWC	CM 11124	2	2	2	2	2	2	2	2	2	1.66667	2	1.83333	2	1.83333	2.16667	2	0	0.516398	0	0.752773	0	0.752773	0.408248	0.632456
Macropus giganteus	ANWC	CM 11135	1.5	2	2	2	2	2.5	2.5	3	1.5	1.66667	2	2	2.16667	2.5	2.5	2.66667	0.547723	0.516398	0	0	0.408248	0.547723	0.547723	0.516398
Macropus giganteus	ANWC	CM 11136	2	2	2	2.5	2	3	3	3	2	2.16667	2	2.5	2.33333	2.66667	3	2.83333	0	0.408248	0	0.547723	0.516398	0.516398	0	0.408248
Macropus giganteus	ANWC	CM 11137	2	2.5	3	3	3	3	3	3	2.16667	2.5	2.66667	2.66667	2.66667	2.83333	3	2.83333	0.408248	0.547723	0.516398	0.516398	0.516398	0.408248	0	0.408248
Macropus giganteus	ANWC	CM 11138	2	2	2	2.5	2	3	3	3	2	2.16667	2.33333	2.33333	2.33333	2.5	2.66667	2.66667	0	0.752773	0.516398	0.816497	0.516398	0.83666	0.516398	0.816497
Macropus giganteus	ANWC	CM 11139	1.5	1.5	2	2	2	2	2	2	1.5	1.5	2	1.83333	2	1.83333	2.16667	2	0.547723	0.547723	0	0.408248	0	0.408248	0.408248	0
Macropus giganteus	ANWC	CM 11140	1.5	1	2	1.5	2.5	2	3	2	1.5	1.33333	2	1.5	2.5	2.16667	2.83333	2.16667	0.547723	0.516398	0	0.547723	0.547723	0.752773	0.408248	0.752773
Macropus giganteus	ANWC	CM 11143	2	2	2	3	3	3	3	3	2	2.33333	2.33333	2.83333	2.83333	2.83333	3	2.83333	0	0.516398	0.516398	0.408248	0.408248	0.408248	0	0.408248
Macropus giganteus	ANWC	CM 11147	3	3	3	3	3	3	3	3	3	3	3	3	3	3	3	3	0	0	0	0	0	0	0	0
Macropus giganteus	ANWC	CM 11213	2	2	2	2.5	3	3	3	3	2	2.16667	2.33333	2.5	3	2.83333	3	2.83333	0	0.408248	0.516398	0.547723	0	0.408248	0	0.408248
Macropus giganteus	ANWC	CM 11214	2	2	2	2	3	3	3	3	2	1.83333	2.33333	2.16667	2.83333	2.66667	3	2.66667	0	0.408248	0.516398	0.408248	0.408248	0.516398	0	0.516398
Macropus giganteus	ANWC	CM 11407	2	2	2	3	3	3	3	3	2.16667	2.16667	2.33333	2.66667	3	2.66667	3	2.83333	0.408248	0.752773	0.516398	0.516398	0	0.516398	0	0.408248
Macropus giganteus	ANWC	CM 11408	1.5	1	2	1.5	2.5	2	2.5	2	1.5	1.33333	1.66667	1.5	2.33333	2	2.33333	2	0.547723	0.516398	0.516398	0.547723	0.816497	0.632456	0.816497	0.632456
Macropus giganteus	ANWC	CM 11497	1	1	1	1	2	2	3	3	1.16667	1.33333	1.33333	1.33333	2.16667	2.16667	2.5	2.83333	0.408248	0.516398	0.516398	0.516398	0.752773	0.408248	0.83666	0.408248
Macropus giganteus	ANWC	CM 11499	1	1.5	2	2	2	2	2	2	1.33333	1.5	1.66667	1.83333	2	2.16667	2	2.16667	0.516398	0.547723	0.516398	0.408248	0.894427	0.408248	0.894427	0.408248
Macropus giganteus	ANWC	CM 11500	2	2	3	2	3	3	3	3	2.16667	2	2.66667	2.16667	3	2.5	3	2.5	0.408248	0.632456	0.516398	0.752773	0	0.83666	0	0.83666
Macropus giganteus	ANWC	CM 1340	2	2	2	2.5	3	3	3	3	2	2	2	2.5	2.83333	2.83333	2.83333	2.5	0	0	0	0.547723	0.408248	0.408248	0.408248	0.83666
Macropus giganteus	ANWC	CM 1340	2	2	2	2	3	3	3	3	2	1.66667	2	1.66667	2.66667	2.5	3	2.5	0	0.516398	0	0.516398	0.516398	0.83666	0	0.83666
Macropus giganteus	ANWC	CM 1352	1	1.5	2	1.5	2	2	3	2.5	1.33333	1.5	2	1.66667	2.33333	2.33333	2.66667	2.5	0.516398	0.547723	0	0.816497	0.516398	0.516398	0.516398	0.547723
Macropus giganteus	ANWC	CM 13873	2	1.5	2	2	2.5	3	3	3	1.66667	1.5	2	2	2.5	2.66667	3	2.66667	0.516398	0.547723	0	0	0.547723	0.516398	0	0.516398
Macropus giganteus	ANWC	CM 14822	2	2	2	2	3	3	3	3	2	2	2.16667	2.16667	2.83333	2.83333	2.83333	2.83333	0	0	0.408248	0.408248	0.408248	0.408248	0.408248	0.408248
Macropus giganteus	ANWC	CM 14824	2	2	2	3	3	3	3	3	2.16667	2.33333	2.33333	2.83333	2.83333	2.83333	2.83333	2.66667	0.408248	0.516398	0.516398	0.408248	0.408248	0.408248	0.408248	0.516398
Macropus giganteus	ANWC	CM 14826	1	1	2	1.5	2	2	3	2.5	1.33333	1.33333	2.16667	1.5	2.16667	2.16667	2.83333	2.5	0.816497	0.516398	0.408248	0.547723	0.408248	0.408248	0.408248	0.547723
Macropus giganteus	ANWC	CM 14836	2	2.5	3	2.5	3	3	3	3	2.16667	2.33333	2.66667	2.33333	2.83333	2.66667	3	2.66667	0.408248	0.816497	0.516398	0.816497	0.408248	0.816497	0	0.816497
Macropus giganteus	ANWC	CM 14837	2	2	2	2	2	3	3	3	2	2.33333	2	2.16667	2.33333	2.66667	2.5	2.66667	0	0.516398	0	0.408248	0.516398	0.516398	0.83666	0.516398
Macropus giganteus	ANWC	CM 14856	1	1	2	1.5	2	2	2.5	2	1.33333	1.33333	1.66667	1.5	2.16667	1.83333	2.33333	2	0.516398	0.516398	0.516398	0.547723	0.752773	0.408248	0.816497	0.632456
Macropus giganteus	ANWC	CM 3015	1.5	1	1.5	2	2	2	2.5	3	1.5	1.5	1.5	1.83333	2.33333	2.16667	2.5	2.66667	0.547723	0.83666	0.547723	0.752773	0.516398	0.408248	0.547723	0.516398
Macropus giganteus	ANWC	CM 3053	2	2	2	2	3	2.5	3	3	1.83333	2	1.83333	2	2.66667	2.5	2.83333	2.66667	0.408248	0	0.408248	0	0.516398	0.547723	0.408248	0.516398
Macropus giganteus	ANWC	CM 3062	2	1	2	2	3	3	3	3	1.66667	1.33333	1.83333	1.83333	2.66667	2.5	2.83333	2.5	0.516398	0.516398	0.408248	0.752773	0.816497	0.83666	0.408248	0.83666
Macropus giganteus	ANWC	CM 3063	2	2	2	2	2.5	2.5	3	3	2	1.66667	2	2	2.5	2.5	3	2.83333	0	0.516398	0	0	0.547723	0.547723	0	0.408248
Macropus giganteus	ANWC	CM 3065	3	3	3	3	3	3	3	3	2.66667	2.66667	2.83333	2.83333	2.66667	2.66667	2.66667	2.66667	0.516398	0.516398	0.408248	0.408248	0.516398	0.516398	0.516398	0.516398
Macropus giganteus	ANWC	CM 3066	2	2.5	2.5	2.5	3	3	3	3	2.16667	2.5	2.5	2.5	2.83333	2.83333	2.83333	2.83333	0.408248	0.547723	0.547723	0.547723	0.408248	0.408248	0.408248	0.408248
Macropus giganteus	ANWC	CM 3067	2	2	2	2	2	2	2.5	3	1.83333	1.66667	1.83333	1.66667	2	2.16667	2.5	2.66667	0.408248	0.516398	0.408248	0.516398	0	0.408248	0.547723	0.516398
Macropus giganteus	ANWC	CM 3071	2	1	2	2	2	2	2	2.5	1.66667	1.33333	2	1.66667	2.16667	2	2.33333	2.5	0.516398	0.516398	0	0.516398	0.408248	0.632456	0.516398	0.547723
Macropus giganteus	ANWC	CM 3072	2	2	2	2	2	2	3	3	1.83333	1.83333	2	2.33333	2.33333	2.33333	2.66667	2.66667	0.408248	0.408248	0	0.516398	0.516398	0.516398	0.516398	0.516398
Macropus giganteus	ANWC	CM 3107	2	1.5	2	2.5	3	3	3	3	2	1.5	2.33333	2.33333	3	2.66667	3	2.66667	0	0.547723	0.516398	0.816497	0	0.816497	0	0.816497
Macropus giganteus	ANWC	CM 3125	3	3	3	3	3	3	3	3	3	3	2.83333	3	3	3	3	3	0	0	0.408248	0	0	0	0	0
Macropus giganteus	ANWC	CM 3136	2	2.5	3	3	3	3	3	3	2.16667	2.33333	2.66667	2.66667	2.83333	2.66667	2.83333	2.66667	0.408248	0.816497	0.516398	0.816497	0.408248	0.816497	0.408248	0.816497
Macropus giganteus	ANWC	CM 3222	2	1.5	2	2	3	2.5	3	2.5	2	1.5	2.16667	2	2.83333	2.33333	2.66667	2.33333	0	0.547723	0.408248	0.894427	0.408248	0.816497	0.516398	0.816497
Macropus giganteus	ANWC	CM 3229	1	1.5	2	1.5	2.5	2.5	3	3	1.16667	1.5	1.83333	1.5	2.5	2.5	3	2.83333	0.408248	0.547723	0.408248	0.547723	0.547723	0.547723	0	0.408248
Macropus giganteus	ANWC	CM 3231	2	1	1.5	1.5	2.5	2	3	2.5	1.66667	1.33333	1.5	1.5	2.5	2.16667	2.66667	2.5	0.516398	0.516398	0.547723	0.547723	0.547723	0.408248	0.516398	0.547723
Macropus giganteus	ANWC	CM 3232	2	2	2	3	3	3	3	3	2	2.33333	2	2.6	3	2.66667	3	2.83333	0	0.516398	0	0.547723	0	0.516398	0	0.408248
Macropus giganteus	ANWC	CM 3249	2	1.5	2	2	3	2	3	3	1.66667	1.5	2.16667	1.83333	2.66667	2	2.83333	2.33333	0.516398	0.547723	0.408248	0.408248	0.516398	0.894427	0.408248	1.0328
Macropus giganteus	ANWC	CM 3253	2	2	2	2	3	2.5	3	2.5	2	1.83333	2.16667	2	2.66667	2.33333	2.66667	2.33333	0	0.752773	0.408248	0.894427	0.516398	0.816497	0.516398	0.816497
Macropus giganteus	ANWC	CM 3257	1	1	1	1	2	1.5	2.5	1.5	1.16667	1	1.16667	1	2	1.5	2.33333	1.5	0.408248	0	0.408248	0	0.632456	0.547723	0.816497	0.547723
Macropus giganteus	ANWC	CM 3258	2	1.5	2	2	2	2	3	2.5	2.16667	1.5	2	1.66667	2.16667	1.83333	2.66667	2.33333	0.408248	0.547723	0	0.516398	0.408248	0.752773	0.516398	0.816497
Macropus giganteus	ANWC	CM 3276	1.5	1	2	2	2.5	2	3	3	1.5	1.16667	2.16667	1.66667	2.5	1.83333	2.83333	2.33333	0.547723	0.408248	0.408248	0.516398	0.547723	0.752773	0.408248	1.0328
Macropus giganteus	ANWC	CM 3279	2	2	3	2	3	2.5	3	3	2.16667	2.16667	2.66667	2.16667	2.83333	2.33333	3	2.66667	0.408248	0.752773	0.516398	0.752773	0.408248	0.816497	0	0.816497
Macropus giganteus	ANWC	CM 3292	2	1.5	2	2	3	2.5	3	3	2	1.5	2.33333	2	2.83333	2.16667	3	2.33333	0	0.547723	0.516398	0.894427	0.408248	0.983192	0	1.0328
Macropus giganteus	ANWC	CM3077	2	2	2	2	2.5	3	3	3	2	2.16667	2	2.16667	2.5	2.66667	2.83333	2.83333	0	0.408248	0	0.752773	0.547723	0.516398	0.408248	0.408248
Macropus giganteus	ANWC	M 5212	2	2	2	2	2	2	2	2	2	2.33333	2	2.16667	2.33333	2.16667	2.33333	2.33333	0	0.516398	0	0.408248	0.516398	0.408248	0.516398	0.516398
Macropus giganteus	ANWC	M 5256	2	2	2	2	2	2.5	3	2.5	1.83333	2.16667	2.33333	2.33333	2.16667	2.5	2.83333	2.5	0.408248	0.408248	0.516398	0.516398	0.408248	0.547723	0.408248	0.547723
Macropus giganteus	ANWC	M 5628	2	3	3	3	3	3	3	3	2.33333	2.66667	2.66667	2.66667	3	2.83333	3	2.83333	0.516398	0.516398	0.516398	0.516398	0	0.408248	0	0.408248
Macropus giganteus	FU	2003.8.26-1 GP	1	1	1	1	2	2	2	2.5	1	1	1.16667	1	2	2	2	2.5	0	0	0.408248	0	0	0	0	0.547723
Macropus giganteus	FU	2003.8.26-2 GP	1	1	1	2	1	1.5	1	2	1	1.2	1.4	1.6	1	1.5	1	2	0	0.447214	0.547723	0.547723	0	0.707107	0	0
Macropus giganteus	FU	2003.8.26-20 GP	1	1	1	1	2	1	2	2	1.33333	1.16667	1.16667	1.33333	1.83333	1.33333	2.33333	2.33333	0.516398	0.408248	0.408248	0.516398	0.408248	0.516398	0.516398	0.516398
Macropus giganteus	FU	2003.8.26-21 GP	1	2	2	2	2	2	2	2	1.33333	1.66667	1.83333	2	2	2.33333	2.16667	2.33333	0.516398	0.516398	0.408248	0	0	0.516398	0.408248	0.516398
Macropus giganteus	FU	2003.8.26-5 GP	1	1	2	1	2	2	2.5	2.5	1.33333	1	1.66667	1.16667	2	1.83333	2.5	2.33333	0.516398	0	0.516398	0.408248	0	0.752773	0.547723	0.816497
Macropus giganteus	FU	2003.8.26-9 GP	2	1	2	2	2	2	2	2.5	1.66667	1.16667	1.83333	2	2.16667	2.16667	2.33333	2.5	0.516398	0.408248	0.408248	0.632456	0.408248	0.408248	0.516398	0.547723
Macropus giganteus	FU	2003.8.27-12 GP	1	1	1.5	2	2	2	3	3	1.16667	1.16667	1.5	1.66667	2	2.16667	2.83333	2.66667	0.408248	0.408248	0.547723	0.516398	0	0.408248	0.408248	0.516398
Macropus giganteus	FU	2003.8.27-13 GP	1	1	1.5	1	2	2	2	2	1.2	1.2	1.5	1.16667	2	1.66667	2.16667	2.16667	0.447214	0.447214	0.547723	0.408248	0.632456	0.516398	0.408248	0.408248
Macropus giganteus	FU	2003.9.2-3 GP	1	1	2	2	2	2	3	3	1	1	1.66667	1.83333	2.16667	2.33333	2.83333	3	0	0	0.516398	0.408248	0.408248	0.516398	0.408248	0
Macropus giganteus	MV	C 16052	1	1	1.5	1	2.5	3	2	2	1.16667	1.5	1.5	1.5	2.5	2.66667	2	1.83333	0.408248	0.83666	0.547723	0.83666	0.547723	0.516398	0	0.752773
Macropus giganteus	MV	C 17628	1	2	2	1	2	1	2	1	1.33333	1.83333	1.83333	1.5	1.83333	1.5	1.66667	1.5	0.516398	0.752773	0.408248	0.83666	0.408248	0.83666	0.516398	0.83666
Macropus giganteus	MV	C 17632	2	2	2	2	2.5	2.5	2.5	2.5	1.66667	1.83333	1.66667	2	2.5	2.5	2.5	2.5	0.516398	0.752773	0.516398	0.632456	0.547723	0.547723	0.547723	0.547723
Macropus giganteus	MV	C 17885	2	2	2	2	2	2	2	2	2	2	2	1.83333	2	2	2	1.83333	0	0.632456	0	0.408248	0	0.632456	0	0.408248
Macropus giganteus	MV	C 22447	2	2.5	2	2.5	3	3	3	3	2	2.33333	2.16667	2.33333	2.83333	2.66667	3	2.66667	0	0.816497	0.408248	0.816497	0.408248	0.816497	0	0.816497
Macropus giganteus	MV	C 24799	2	2	2	1.5	2	2	2	2	2.16667	2.33333	1.83333	2	2	1.66667	2	1.66667	0.408248	0.516398	0.408248	1.54919	0	0.516398	0	0.516398
Macropus giganteus	MV	C 24824	2	1.5	1	1	2	1	2	1	1.83333	1.66667	1.33333	1.5	1.66667	1.5	2	1.5	0.408248	0.816497	0.516398	0.83666	0.516398	0.83666	0	0.83666
Macropus giganteus	MV	C 27332	3	3	3	3	3	3	3	3	2.83333	3	3	2.83333	3	3	3	3	0.408248	0	0	0.408248	0	0	0	0
Macropus giganteus	MV	C 27913	2	3	1	1	2	2	1.5	1	1.66667	2.83333	1	1.5	1.66667	1.83333	1.5	1.5	0.516398	0.408248	0	0.83666	0.516398	0.752773	0.547723	0.83666
Macropus giganteus	QM	J 10745	2	2	2	2	2	2	3	2.5	1.83333	1.83333	2	1.83333	2.16667	2	2.66667	2.33333	0.408248	0.408248	0.632456	0.408248	0.408248	0.632456	0.516398	0.816497
Macropus giganteus	QM	J 10748	2	2	2	2	2	2	2	2	1.66667	1.66667	1.83333	1.66667	1.83333	1.83333	2.16667	2.33333	0.516398	0.516398	0.408248	0.516398	0.408248	0.408248	0.752773	0.516398
Macropus giganteus	QM	J 11319	1	1.5	1	2	2	2.5	2.5	3	1.16667	1.66667	1.33333	1.83333	2.16667	2.5	2.33333	2.66667	0.408248	0.816497	0.516398	0.752773	0.752773	0.547723	0.816497	0.516398
Macropus giganteus	QM	J 14508	2	1	2	1	2	2	2	2.5	1.66667	1.16667	1.66667	1.16667	1.83333	2	1.83333	2.5	0.516398	0.408248	0.516398	0.408248	0.408248	0	0.752773	0.547723
Macropus giganteus	QM	J 14529	2	2.5	2.5	2.5	2.5	2	2.5	3	2.16667	2.5	2.33333	2.5	2.33333	2.33333	2.33333	2.66667	0.408248	0.547723	0.816497	0.547723	0.816497	0.516398	0.816497	0.516398
Macropus giganteus	QM	J 14840	1.5	1.5	2	1.5	2	2	2	2	1.5	1.5	1.66667	1.5	2	2	2	2.33333	0.547723	0.547723	0.516398	0.547723	0	0	0	0.516398
Macropus giganteus	QM	J 20956	2	2	2	2	2	2	3	3	1.83333	2	2	2.16667	2.33333	2.33333	2.83333	2.83333	0.408248	0	0	0.408248	0.516398	0.516398	0.408248	0.408248
Macropus giganteus	QM	J 21049	2	2	2	1.5	2	2	2	2.5	1.83333	2	1.66667	1.66667	1.66667	2.16667	2.16667	2.33333	0.408248	0.632456	0.516398	0.816497	0.516398	0.752773	0.408248	0.816497
Macropus giganteus	QM	J 21553	2	2	2	2	2	2	2	2	2.16667	2.16667	2.33333	2.16667	2	2.16667	2	2.16667	0.408248	0.752773	0.516398	0.752773	0.632456	0.752773	0.632456	0.752773
Macropus giganteus	QM	J 21555	1	1	2	2	2	3	3	3	1	1.16667	1.83333	1.83333	2.33333	2.66667	2.83333	2.83333	0	0.408248	0.408248	0.408248	0.516398	0.516398	0.408248	0.408248
Macropus giganteus	QM	J 21581	2	2	2	2	2	2	2	2	1.8	1.6	2	1.83333	2.16667	1.83333	2.16667	2	0.447214	0.547723	0	0.408248	0.408248	0.752773	0.408248	0.894427
Macropus giganteus	QM	J 6780	2	1	2	2	3	2.5	2.5	2.5	1.83333	1.16667	2	2	2.66667	2.5	2.5	2.5	0.408248	0.408248	0.632456	0.632456	0.516398	0.547723	0.57735	0.57735
Macropus giganteus	QM	JM 16482	1.5	1.5	2	2	2	3	3	3	1.5	1.66667	1.83333	2.16667	2.33333	3	2.66667	3	0.547723	0.816497	0.408248	0.408248	0.516398	0	0.516398	0
Macropus giganteus	QM	JM 19575	2	2	2	2.5	2.5	3	3	3	2	2.16667	2.16667	2.5	2.33333	2.66667	2.5	2.66667	0.632456	0.408248	0.752773	0.547723	0.816497	0.516398	0.83666	0.516398
Macropus giganteus	QM	JM 20227	2	2	2	2	2.5	3	3	3	2	2.16667	2	2.16667	2.5	2.66667	2.83333	2.83333	0	0.408248	0	0.408248	0.547723	0.516398	0.408248	0.408248

## Sheet: Supplemental Table D
Taxon	Museum	ID	Median Cusp 1 (Shape)	Median Cusp 1 (Relief)	Median Cusp 2 (Shape)	Median Cusp 2 (Relief)	Median Cusp 3 (Shape)	Median Cusp 3 (Relief)	Median Cusp 4 (Shape)	Median Cusp 4 (Relief)	Median Cusp 5 (Shape)	Median Cusp 5 (Relief)	Median Cusp 6 (Shape)	Median Cusp 6 (Relief)	Median Cusp 7 (Shape)	Median Cusp 7 (Relief)	Median Cusp 8 (Shape)	Median Cusp 8 (Relief)	Mean Cusp 1 (Shape)	Mean Cusp 1 (Relief)	Mean Cusp 2 (Shape)	Mean Cusp 2 (Relief)	Mean Cusp 3 (Shape)	Mean Cusp 3 (Relief)	Mean Cusp 4 (Shape)	Mean Cusp 4 (Relief)	Mean Cusp 5 (Shape)	Mean Cusp 5 (Relief)	Mean Cusp 6 (Shape)	Mean Cusp 6 (Relief)	Mean Cusp 7 (Shape)	Mean Cusp 7 (Relief)	Mean Cusp 8 (Shape)	Mean Cusp 8 (Relief)	SD Cusp 1 (Shape)	SD Cusp 1 (Relief)	SD Cusp 2 (Shape)	SD Cusp 2 (Relief)	SD Cusp 3 (Shape)	SD Cusp 3 (Relief)	SD Cusp 4 (Shape)	SD Cusp 4 (Relief)	SD Cusp 5 (Shape)	SD Cusp 5 (Relief)	SD Cusp 6 (Shape)	SD Cusp 6 (Relief)	SD Cusp 7 (Shape)	SD Cusp 7 (Relief)	SD Cusp 8 (Shape)
Phascolarctos cinereus	AM	M 36114	1	1	1	1.5	1	1	1	1	1.5	1	1.5	1	2	2	2.5	2.5	1.33333	1.33333	1.33333	1.5	1.33333	1.33333	1.33333	1	1.5	1.33333	1.5	1.33333	2	2	2.5	2.33333	0.516398	0.516398	0.516398	0.547723	0.516398	0.516398	0.516398	0	0.547723	0.516398	0.547723	0.516398	0	0.894427	0.547723
Phascolarctos cinereus	AM	M 36115	1	1	1	1	1.5	1	1.5	1	2	2	1.5	2	2	2	2	2.5	1.16667	1.16667	1.16667	1.16667	1.5	1.33333	1.66667	1.16667	1.83333	1.66667	1.5	1.66667	1.83333	2.33333	2.16667	2.5	0.408248	0.408248	0.408248	0.408248	0.547723	0.516398	0.816497	0.408248	0.752773	0.516398	0.547723	0.516398	0.408248	0.516398	0.752773
Phascolarctos cinereus	AM	M 36117	2	1	2	1	2	1	2	1	2	1.5	2	2	3	2.5	3	3	1.83333	1.33333	1.66667	1.33333	1.66667	1.33333	2	1.33333	2.16667	1.5	2	1.66667	2.83333	2.5	2.66667	2.66667	0.408248	0.516398	0.516398	0.516398	0.516398	0.516398	0.632456	0.516398	0.408248	0.547723	0	0.516398	0.408248	0.547723	0.816497
Phascolarctos cinereus	AM	M 36118	1	1	1	1	1	1	1	1	1	1	1	1	2	2	2	2.5	1.33333	1.33333	1.33333	1.33333	1	1.16667	1.33333	1.16667	1.5	1.16667	1.16667	1.16667	1.83333	1.83333	2.16667	2.33333	0.516398	0.516398	0.516398	0.516398	0	0.408248	0.816497	0.408248	0.83666	0.408248	0.408248	0.408248	0.408248	0.408248	0.752773
Phascolarctos cinereus	AM	M 36119	2	2	2	2	2	2	2	2	2	2	2.5	3	2.5	2.5	2.5	3	1.66667	1.83333	2	2	2	2	1.83333	2.16667	2.33333	2.33333	2.5	2.66667	2.5	2.5	2.5	2.66667	0.516398	0.408248	0.632456	0	0	0	0.408248	0.408248	0.516398	0.516398	0.547723	0.516398	0.547723	0.547723	0.547723
Phascolarctos cinereus	AM	M 36120	1	1	1	1	1	1	1	1	1.5	1	2	1.5	2	2	2	2.5	1.16667	1.33333	1.16667	1.33333	1.16667	1.5	1.33333	1.33333	1.5	1.33333	1.66667	1.66667	2	2.33333	2.33333	2.5	0.408248	0.816497	0.408248	0.816497	0.408248	0.83666	0.816497	0.816497	0.547723	0.816497	0.516398	0.816497	0	0.516398	0.516398
Phascolarctos cinereus	AM	M 38657	1	1	1	1.5	1	1.5	2	1.5	1.5	2	1	1.5	2.5	2.5	3	3	1.16667	1.33333	1.33333	1.66667	1.33333	1.66667	1.66667	1.66667	1.66667	1.83333	1.16667	1.83333	2.5	2.5	2.66667	2.83333	0.408248	0.816497	0.516398	0.816497	0.516398	0.816497	0.516398	0.816497	0.816497	0.752773	0.408248	0.983192	0.547723	0.547723	0.516398
Phascolarctos cinereus	ANWC	CM 15491	1.5	1.5	1.5	1.5	2	1.5	2	1.5	2	1	2	1.5	2	2	2	2	1.66667	1.5	1.5	1.5	1.66667	1.5	1.66667	1.5	1.66667	1.33333	1.83333	1.66667	2.16667	2	2.16667	2	0.816497	0.547723	0.547723	0.547723	0.516398	0.547723	0.516398	0.547723	0.516398	0.516398	0.408248	0.816497	0.408248	0.632456	0.408248
Phascolarctos cinereus	ANWC	CM 503	2	2	2	2	2	2	2	2	2	2	2	2	2	2	3	2.5	2	2	2.16667	2	2	2	1.66667	1.83333	2	1.83333	2.16667	2	2	2.16667	2.66667	2.33333	0.632456	0.632456	0.408248	0.632456	0	0.632456	0.516398	0.752773	0	0.752773	0.408248	0.894427	0.632456	0.752773	0.516398
Phascolarctos cinereus	ANWC	CM 520	1	1	1.5	1	1.5	1.5	1.5	1.5	1.5	1	1	1	2	2	3	2.5	1.33333	1.5	1.66667	1.5	1.5	1.66667	1.5	1.66667	1.5	1.33333	1.33333	1.33333	2	2.16667	2.5	2.16667	0.516398	0.83666	0.816497	0.83666	0.547723	0.816497	0.547723	0.816497	0.547723	0.516398	0.516398	0.516398	0.632456	0.752773	0.83666
Phascolarctos cinereus	ANWC	CM 585	2	1	2	1	1.5	1	1.5	1	2	1	1.5	1.5	2	2	2	2	1.83333	1.5	1.83333	1.5	1.5	1.33333	1.66667	1.33333	2	1.5	1.5	1.66667	2	2.33333	2	2.16667	0.752773	0.83666	0.408248	0.83666	0.547723	0.816497	0.816497	0.816497	0.632456	0.83666	0.547723	0.816497	0	0.516398	0
Phascolarctos cinereus	ANWC	CM 914	3	2	3	2	3	2	3	2	3	2	3	2	3	2	3	2	2.66667	2	2.66667	2	3	2.16667	3	2.16667	2.83333	2.16667	2.83333	2.16667	2.83333	2	3	2	0.516398	0.632456	0.516398	0.632456	0	0.752773	0	0.752773	0.408248	0.752773	0.408248	0.752773	0.408248	0.894427	0
Phascolarctos cinereus	ANWC	CM 918	2	2	2	2	2	2	2	2	2	2	2	2	2	2	2	2	1.66667	2	2	2	1.83333	2	1.83333	2	1.83333	2	1.83333	2	2.16667	2.16667	2.16667	2.33333	0.516398	0	0	0	0.408248	0	0.408248	0	0.408248	0	0.408248	0	0.408248	0.408248	0.408248
Phascolarctos cinereus	ANWC	M 16990	1	1	1	1	1	1	1	1	1	2	2	2	3	3	3	3	1.2	1.4	1.2	1.4	1	1.33333	1.16667	1.33333	1.33333	1.83333	1.83333	2	2.33333	2.83333	2.66667	2.83333	0.447214	0.894427	0.447214	0.894427	0	0.816497	0.408248	0.816497	0.516398	0.752773	0.752773	0.894427	1.0328	0.408248	0.516398
Phascolarctos cinereus	MV	C 26344	2	2	2	2	1	1.5	1.5	2	2	2	2	2	3	2.5	3	3	1.66667	1.66667	1.66667	1.66667	1.33333	1.5	1.5	1.66667	1.83333	1.83333	2.33333	2	3	2.33333	2.66667	2.66667	0.516398	0.516398	0.516398	0.516398	0.516398	0.547723	0.547723	0.516398	0.408248	0.752773	0.516398	0.632456	0	0.816497	0.516398
Phascolarctos cinereus	MV	C 26518	1	1.5	1	1.5	1	1.5	1	1.5	1	1.5	2	1.5	2	2	3	2.5	1.16667	1.5	1.33333	1.5	1.33333	1.5	1.33333	1.5	1.33333	1.5	1.66667	1.5	2.16667	2.33333	2.66667	2.5	0.408248	0.547723	0.516398	0.547723	0.516398	0.547723	0.516398	0.547723	0.516398	0.547723	0.516398	0.547723	0.408248	0.516398	0.516398
Phascolarctos cinereus	MV	C 28597	1	1	1	1	1	1	1	1	1	1	1	1	2	1.5	2	2	1.33333	1.33333	1.16667	1.33333	1.33333	1.16667	1	1.16667	1	1.16667	1	1.16667	1.66667	1.5	1.66667	2	0.516398	0.516398	0.408248	0.516398	0.516398	0.408248	0	0.408248	0	0.408248	0	0.408248	0.516398	0.547723	0.516398
Phascolarctos cinereus	MV	C 28600	1.5	1.5	2	2	2	2	2	2	2	2	2	2	3	3	3	3	1.5	1.83333	1.83333	2	1.83333	1.66667	1.83333	1.83333	2	1.83333	2.16667	2	2.66667	2.66667	2.83333	2.66667	0.547723	0.983192	0.752773	0.894427	0.408248	0.516398	0.408248	0.408248	0	0.408248	0.408248	0.632456	0.516398	0.816497	0.408248
Phascolarctos cinereus	MV	C 28613	1	1	1	1	1.5	1.5	2	1	2	2	2	2	2	3	3	2.5	1.33333	1.33333	1	1.16667	1.5	1.5	1.66667	1.33333	2	1.66667	2	2	2.16667	2.5	2.66667	2.33333	0.516398	0.516398	0	0.408248	0.547723	0.547723	0.516398	0.516398	0	0.516398	0	0.894427	0.408248	0.83666	0.516398
Phascolarctos cinereus	MV	C 28618	2	2	2	2	2	2	2	2.5	2	2.5	2.5	2.5	3	3	3	3	1.83333	1.83333	1.83333	1.83333	1.83333	2.16667	1.83333	2.33333	2	2.33333	2.5	2.33333	3	2.5	2.83333	2.66667	0.408248	0.408248	0.408248	0.408248	0.408248	0.752773	0.408248	0.816497	0	0.816497	0.547723	0.816497	0	0.83666	0.408248
Phascolarctos cinereus	MV	C 28619	2	2	2	2	2.5	2	2	2	2	2.5	2	3	3	3	3	3	1.83333	1.83333	1.83333	1.83333	2.33333	2.16667	2	2.16667	2.33333	2.33333	2.33333	2.5	2.83333	2.66667	2.83333	2.83333	0.752773	0.752773	0.752773	0.752773	0.816497	0.752773	0.632456	0.752773	0.516398	0.816497	0.516398	0.83666	0.408248	0.516398	0.408248
Phascolarctos cinereus	MV	C 28652	1.5	1	1	1	1.5	1	1.5	1	2	1.5	1.5	1.5	2	2	2	2.5	1.5	1	1.33333	1	1.5	1	1.5	1	1.83333	1.5	1.5	1.5	1.83333	1.66667	2.16667	2.16667	0.547723	0	0.516398	0	0.547723	0	0.547723	0	0.408248	0.547723	0.547723	0.547723	0.408248	0.516398	0.752773
Phascolarctos cinereus	MV	C 31625	1	1	1	1	1	1	1	1	1.5	2	1	1.5	2	2	2.5	2.5	1	1.33333	1	1.33333	1.16667	1.33333	1.16667	1.33333	1.5	1.66667	1.33333	1.5	2	2	2.5	2.33333	0	0.516398	0	0.516398	0.408248	0.516398	0.408248	0.516398	0.547723	0.516398	0.516398	0.547723	0	0	0.547723
Phascolarctos cinereus	MV	C 37650	2	2	1	1	1.5	1	1.5	1	2	2	2	2	2	3	2.5	2.5	1.66667	1.66667	1.33333	1.16667	1.5	1.16667	1.5	1.16667	2	1.83333	2	1.83333	2	2.5	2.33333	2.33333	0.516398	0.516398	0.516398	0.408248	0.547723	0.408248	0.547723	0.408248	0	0.408248	0	0.408248	0	0.83666	0.816497
Phascolarctos cinereus	MV	C 39235	2	3	2	3	2	3	2	3	2	3	2	3	3	3	2.5	3	2	2.66667	2.16667	2.66667	2.16667	2.66667	2.16667	2.66667	2.16667	2.66667	2	2.66667	2.66667	2.83333	2.5	3	0.894427	0.516398	0.408248	0.516398	0.408248	0.516398	0.408248	0.516398	0.408248	0.516398	0.632456	0.516398	0.516398	0.408248	0.547723
Phascolarctos cinereus	MV	C 39247	2	2.5	2	2.5	3	3	3	3	3	3	3	3	3	3	3	3	2.16667	2.5	2.33333	2.5	2.5	2.83333	2.83333	2.83333	2.83333	3	2.83333	3	3	3	3	3	0.408248	0.547723	0.516398	0.547723	0.83666	0.408248	0.408248	0.408248	0.408248	0	0.408248	0	0	0	0
Phascolarctos cinereus	MV	C 39272	1.5	1.5	1	1.5	2	2	2	2	2	2	2	2	3	3	2.5	3	1.5	1.5	1.33333	1.5	2.33333	2	2	1.83333	2	2	2.16667	2	2.66667	2.5	2.5	2.5	0.547723	0.547723	0.516398	0.547723	0.516398	0.894427	0.632456	0.752773	0	0.894427	0.408248	0.894427	0.516398	0.83666	0.547723
Phascolarctos cinereus	MV	C 39300	1	2	1.5	2	2	2	2.5	2	2	2	2	2	3	2	3	3	1.33333	2	1.5	2	2.16667	2	2.33333	2	2	2.16667	2.16667	2.16667	2.66667	2.16667	2.66667	2.5	0.516398	0.632456	0.547723	0.632456	0.752773	0.632456	0.816497	0.632456	0.632456	0.752773	0.752773	0.752773	0.516398	0.752773	0.516398
Phascolarctos cinereus	MV	C 39321	1.5	1.5	1.5	1.5	1.5	1.5	1	1.5	1.5	1	1.5	1	1.5	2	2.5	2.5	1.5	1.66667	1.5	1.66667	1.5	1.66667	1.33333	1.66667	1.5	1.5	1.5	1.5	1.5	2.33333	2.33333	2.5	0.547723	0.816497	0.547723	0.816497	0.547723	0.816497	0.516398	0.816497	0.547723	0.83666	0.547723	0.83666	0.547723	0.516398	0.816497
Phascolarctos cinereus	MV	C 39324	2	2	2	2	2	1.5	2	1.5	3	3	3	3	3	3	3	3	1.83333	1.83333	2	1.83333	2.16667	1.66667	2.33333	1.66667	2.66667	2.5	2.66667	2.5	2.83333	2.66667	3	2.66667	0.408248	0.752773	0	0.752773	0.408248	0.816497	0.516398	0.816497	0.516398	0.83666	0.516398	0.83666	0.408248	0.816497	0
Phascolarctos cinereus	MV	C 39330	1.5	2	1	1	1	1.5	1	1.5	1.5	2	2	2	2	2	2	2	1.5	1.66667	1.33333	1.33333	1.33333	1.5	1.16667	1.5	1.5	1.66667	1.66667	1.66667	2.16667	2.16667	2.33333	2.16667	0.547723	0.516398	0.516398	0.516398	0.516398	0.547723	0.408248	0.547723	0.547723	0.516398	0.516398	0.516398	0.752773	0.752773	0.516398
Phascolarctos cinereus	MV	C 39340	2	2.5	2.5	2.5	2.5	3	2.5	3	2.5	2.5	3	2.5	3	3	3	3	2.33333	2.5	2.5	2.5	2.5	2.66667	2.5	2.66667	2.5	2.5	2.66667	2.5	3	3	2.83333	3	0.516398	0.547723	0.547723	0.547723	0.547723	0.516398	0.547723	0.516398	0.547723	0.547723	0.516398	0.547723	0	0	0.408248
Phascolarctos cinereus	MV	C 39352	2	3	2	2	2	2	2	2	1.5	2	1.5	2	1.5	2.5	2	2.5	1.83333	2.5	1.66667	2.33333	1.83333	2.16667	1.83333	2.16667	1.5	2.16667	1.5	2	1.5	2.5	2.16667	2.5	0.408248	0.83666	0.516398	0.516398	0.408248	0.408248	0.408248	0.408248	0.547723	0.408248	0.547723	0.632456	0.547723	0.547723	0.408248
Phascolarctos cinereus	MV	C 39353	2	1.5	1	1	1.5	1.5	1.5	1	1.5	2	2	2	2	2	2	2	1.66667	1.66667	1.33333	1.5	1.5	1.66667	1.5	1.5	1.5	1.83333	1.66667	1.83333	1.83333	2.33333	2.33333	2.33333	0.516398	0.816497	0.516398	0.83666	0.547723	0.816497	0.547723	0.83666	0.547723	0.752773	0.516398	0.752773	0.408248	0.516398	0.516398
Phascolarctos cinereus	MV	C 39354	1.5	1.5	1.5	1.5	2	2	2	2	2	2	2	2.5	3	3	3	3	1.5	1.66667	1.5	1.66667	1.83333	1.83333	1.83333	1.83333	1.83333	2.16667	1.83333	2.33333	2.5	2.66667	2.66667	2.5	0.547723	0.816497	0.547723	0.816497	0.408248	0.752773	0.408248	0.752773	0.408248	0.752773	0.752773	0.816497	0.83666	0.816497	0.516398
Phascolarctos cinereus	MV	C 39355	1	1	1	1	1	1	1	1	1	1	1.5	1	2	2	2	2	1.33333	1.5	1.16667	1.5	1.16667	1.5	1	1.5	1.33333	1.5	1.5	1.5	1.66667	1.83333	2	2	0.516398	0.83666	0.408248	0.83666	0.408248	0.83666	0	0.83666	0.516398	0.83666	0.547723	0.83666	0.516398	0.752773	0.632456
Phascolarctos cinereus	MV	C 39356	2	2	2	2	2	2	2	2	2	2	2	2	2	2	2	2	2	1.83333	2	1.66667	2	1.66667	2	1.66667	2	1.83333	2	2	2	2.16667	2.33333	2.16667	0	0.408248	0	0.516398	0	0.516398	0	0.516398	0	0.408248	0	0.632456	0	0.752773	0.516398
Phascolarctos cinereus	QM	JM 15707	2	1.5	1.5	1.5	1	1	1.5	2	2	1.5	2	2	2	2	3	2	2	1.66667	1.66667	1.66667	1.5	1.33333	1.66667	1.83333	1.66667	1.5	1.66667	1.66667	2	1.83333	2.83333	2.16667	0.894427	0.816497	0.816497	0.816497	0.83666	0.516398	0.816497	0.752773	0.516398	0.547723	0.516398	0.516398	0	0.408248	0.408248
Phascolarctos cinereus	QM	JM 18610	2	1.5	2	1.5	2	1.5	2	1.5	2	2	2	2	2	2	2.5	2	1.83333	1.5	1.83333	1.5	2	1.5	2.16667	1.5	2	1.83333	2.16667	2	2.16667	2	2.5	2.16667	0.408248	0.547723	0.408248	0.547723	0.632456	0.547723	0.408248	0.547723	0	0.408248	0.408248	0.632456	0.408248	0.632456	0.547723
Phascolarctos cinereus	QM	JM 19419	1	1	1	1	1	1	1	1	2	1.5	2	1.5	2	2	2	2.5	1.16667	1.5	1	1.5	1.16667	1.5	1.16667	1.5	1.66667	1.66667	1.66667	1.66667	2	2.16667	2.16667	2.5	0.408248	0.83666	0	0.83666	0.408248	0.83666	0.408248	0.83666	0.516398	0.816497	0.516398	0.816497	0.632456	0.408248	0.752773
Phascolarctos cinereus	QM	JM 19430	2	2	2	2	2	2	2	2	2	2	2	2	3	2.5	3	2.5	2	2	2	2	2	1.83333	2	2	2.33333	2.16667	2.33333	2.16667	3	2.33333	3	2.33333	0	0.632456	0	0.632456	0	0.752773	0	0.632456	0.516398	0.752773	0.516398	0.752773	0	0.816497	0
Phascolarctos cinereus	QM	JM 19435	1	1	1.5	1	1	1	2	1	1.5	1	2	1.5	3	2	3	2	1.16667	1.33333	1.5	1.33333	1.33333	1.33333	1.83333	1.16667	1.5	1.33333	1.66667	1.5	2.66667	2.16667	2.83333	2.16667	0.408248	0.516398	0.547723	0.516398	0.516398	0.516398	0.752773	0.408248	0.547723	0.516398	0.516398	0.547723	0.816497	0.752773	0.408248
Phascolarctos cinereus	QM	JM 19438	2	1	2	1.5	1	1	2	1	2	2	2	2	2	2	2.5	2	1.83333	1.5	1.83333	1.66667	1.33333	1.5	1.66667	1.5	2	2	1.83333	1.83333	2.33333	2.16667	2.5	2.16667	0.752773	0.83666	0.752773	0.816497	0.516398	0.83666	0.516398	0.83666	0.632456	0.632456	0.408248	0.408248	0.516398	0.752773	0.547723
Phascolarctos cinereus	QM	JM 19722	1	1	1	1	1	1	1	1	1	1	1.5	1	2	1.5	2	2	1	1.5	1.33333	1.5	1.16667	1.33333	1.33333	1.33333	1.33333	1.33333	1.5	1.33333	1.66667	1.66667	2	2.16667	0	0.83666	0.516398	0.83666	0.408248	0.816497	0.516398	0.816497	0.516398	0.816497	0.547723	0.816497	0.516398	0.816497	0
Phascolarctos cinereus	QM	JM 19724	1	1	1	1	1	1	1.5	1	2	1	1	1.5	2	2	2	2	1.16667	1.5	1.33333	1.5	1.16667	1.5	1.5	1.5	1.66667	1.5	1.33333	1.66667	2	2	2.33333	2	0.408248	0.83666	0.516398	0.83666	0.408248	0.83666	0.547723	0.83666	0.516398	0.83666	0.516398	0.816497	0	0.894427	0.516398
Phascolarctos cinereus	QM	JM 19726	1	1	1.5	1	1.5	1	1.5	1	1.5	1.5	2	1.5	2	2	2	2	1.16667	1.5	1.5	1.5	1.5	1.5	1.5	1.5	1.5	1.66667	1.66667	1.66667	2	2.33333	2.33333	2.16667	0.408248	0.83666	0.547723	0.83666	0.547723	0.83666	0.547723	0.83666	0.547723	0.816497	0.516398	0.816497	0	0.516398	0.516398
[truncated: 1 more columns]
